# Supplementary material for: Clinical Value of Core Length in Contemporary Multicore Prostate Biopsy
Source: PLoS One. 2015 Apr 14;10(4):e0123704. doi: 10.1371/journal.pone.0123704 (PMC4397047; doi:10.1371/journal.pone.0123704)
Supplement: S1 Table — (XLSX) [file pone.0123704.s001.xlsx]

## Sheet: Aspiration biopsy(gun)-Prostate
Age	cancer or not	BMI	PSA	prostate vol	TRUS cancer suspicious (1=yes. 2=no)	DRE finding	Percentage of positive cores	Number of biopsy cores taken	Number of postivie cores taken	Gleason score sum	% of total cancer length in cores	Greatest % of cancer in a single biopsy core	tumor length of tumor #1	core length of tumor #1	tumor length of tumor #2	core length of tumor #2	tumor length of tumor #3	core length of tumor #3	tumor length of tumor #4	core length of tumor #4	tumor length of tumor #5	core length of tumor #5	tumor length of tumor #6	core length of tumor #6	tumor length of tumor #7	core length of tumor #7	tumor length of tumor #8	core length of tumor #8	tumor length of tumor #9	core length of tumor # 9	tumor length of tumor #10	core length of tumor #10	tumor length of tumor #11	core length of tumor #11	tumor length of tumor #12	core length of tumor #12	tumor length of tumor #13	core length of tumor #13	tumor length of tumor #14	core length of tumor #14	tumor length of tumor #15	core length of tumor #15	tumor length of tumor #16	core length of tumor #16	tumor length of tumor #17	core length of tumor #17	tumor length of tumor #18	core length of tumor #18	tumor length of tumor #19
62	N	23.31	4.8	37.6	2	Y	0	12			0	0
45	N	25.39	5.8	32	2		0	12			0	0
65	N	28.38	6.9	140	2	N	0	12			0	0
67	N	29.41	8.4				0	12			0	0
73	N	23.03	8.5	65	2	N	0	13			0	0
63	N	21.56	8.7	32	2	N	0	12			0	0
65	N	25.46	3.5	53	2	N	0	13			0	0
60	N	28.98	8.1	93	2	N	0	15			0	0
66	Y	20.7	3.5	32	2	N	16.67	12	2	8	2.75	1.5	0.2	1.4	0.3	1.5
71	N	24.11	5.5	76	2	N	0	16			0	0
71	Y	24.16	5.1	66	2	Y	5.56	18	1	6	0.33	1.8	0.1	1.8
55	N	24.06	7.7	39	2	N	0	12			0	0
66	N	24.75	4.7	32	2	N	0	12			0	0
62	N	26.93	16.4	69	2	N	0	12			0	0
66	Y	25.86	40	34	2	N	16.67	12	2	6		1	0.3	1	0.7	0.9
70	N	25.71	11.2			N	0	20			0	0
77	Y	23.39	11.5	32	2	N	53.85	13	7	7	15	1.7	0.2	1.6	0.7	1.7	0.5	1.5	0.4	1.7	0.4	1.1	0.5	1.3	0.3	1.3
73	N	19.72	1.8	29	2	N	0	13			0	0
60	Y	25.56	23	67	2	N	18.75	16	3	6	1.41	3.2	0.1	1.5	0.1	3.2	0.2	1.6
61	N	23.62	10.1	133	2	N	0	20			0	0
62	N	22.04	12	65	2	N	0	13			0	0
68	N	24.13	13.2	55	2	N	0	13			0	0
63	N	20.37	5.7	37	2	N	0	12			0	0
87	Y	20.7	94.2	50	2	N	50	12	6	8	39.9	1.7	1.3	1.5	1.2	1.4	1.4	1.7	1.3	1.4	1.3	1.6	1.2	1.3
62	N	25.99	5.3	62	2	N	0	16			0	0
61	N	26.45	3.2	48	2	N	0	13			0	0
61	N	23.03	13	31	2	N	0	12				0
78	Y	21.05	226			Y	91.67	12	11	7	43.68	1.7	0.9	1.5	1.1	1.5	1.1	1.3	0.1	1.6	1.2	1.5	1.2	1.7	0.5	1.3	0.5	1.3	0.8	1.5	0.3	1.2	0.6	1.5
69	N	26.37	4	58	2	N	0	12			0	0
44	N	24.91	9.7	43	2	N	0	12			0	0
74	N	25.15	2.8	49	2	Y	0	13			0	0
65	N	27.05	7.1	67	2	Y	0	13			0	0
69	N	23.31	10.5	40	2	N	0	13			0	0
66	Y	26.22	4.4	24	2	N	23.08	13	3	6	3.54	1.9	0.3	1.7	0.2	0.2	0.3	1.9
72	Y	20.2	6.2	38	2	Y	8.33	12	1	6	0.59	1.6	0.1	1.6
64	N	21.8	5.4	66	2	N	0	12			0	0
75	Y	21.63	4			N	91.67	12	11	7	38.19	1.3	0.6	1.2	0.9	0.9	0.4	1.2	0.6	1.2	1.1	1.1	0.4	0.4	0.3	0.8	0.2	1.1	0.5	1.3	0.5	0.8
63	N	25.34	6.8	28	2	N	0	12			0	0
67	N	24.45	7.1	77	2	N	0	16			0	0
67	Y	23.31	4.9	33	2	N	8.33	12	1	6	0.49	1.4	0.1	1.4
50	N	26.13	4.2			N	0	12			0	0
67	Y	23.51	3.9	51	2	N	7.69	13	1	7	1.82	1.3	0.3	1.3
61	N	27.25	7.4	47	2	N	0	13			0	0
59	N	22.23	4.6	72	2	N	0	12			0	0
66	N	20.45	11.1	100	2	N	0	20			0	0
37	N	25.43	4.4	39	2	N	0	13			0	0
73	N	25	4.1	38	2	N	0	12			0	0
69	Y	21.3	9.3	34	2	Y	53.85	13	7	8	16.67	1.8	0.9	1.8	0.5	1.6	0.2	1.5	0.1	1.1	1	1.4	0.8	1.6	0.7	1.3
63	N	23.12	4.6	40	2	N	0	12			0	0
69	Y	27.22	302	40	2	N	61.54	13	8	8	37.91	1.6	0.7	1.5	0.9	1.2	0.9	1.2	0.2	1.5	1.3	1.5	1.5	1.6	1.2	1.5	1.3	1.4
76	Y	20.94					15.38	13	2	7	3.98	1.6	0.1	1.6	0.7	1.2
75	N	24.44	26	58	2	N	0	12			0	0
62	N	25.65	0.4	31	2	N	0	12			0	0
68	Y	22.76	11	33	2	Y	53.85	13	7	8	18.56	1.7	0.5	1.5	0.1	1.3	0.3	1.3	0.9	1.3	0.8	0.9	0.1	1.2	0.9	1.7
61	N	24.52	13.4	71	2	N	0	13			0	0
66	Y	19.71	117			N	75	12	9	8		1.4	0.4	1.1	0.3	1.4	0.3	0.6	0.3	0.4	0.4	0.7	0.4	0.8	0.4	1.1	0.5	1.3	0.3	1.1
55	Y	25.65	6.8	37	2	N	53.85	13	7	7	16.73	1.7	0.2	1.6	0.8	1.7	0.1	1.3	0.4	1.6	1.2	1.7	0.2	1.7	1.2	1.6
74	N	25.34	14.7	170	2	N	0	16			0	0
69	N	23.05	4.3	61	2	N	0	12			0	0
63	N	20.82	5.5	50	2	Y	0	13			0	0
63	N	24.3	5.2	50	2	N	0	13			0	0
63	Y	24.03	11			N	58.33	12	7	8	35.83	1.5	0.4	1.3	0.6	0.9	1	1	0.6	1.5	0.5	0.9	0.5	1.4	0.7	1.3
72	Y	27.04	2.2	32	2	Y	83.33	12	10	9	45.86	1.5	0.1	0.7	0.2	1	0.2	1.3	1.1	1.3	1	1.3	1.1	1.5	0.1	1.2	1.3	1.5	0.9	1.5	1.2	1.5
60	Y	24.46	13.7	35	2	N	33.33	12	4	7	5.85	1.7	0.3	1.7	0.4	1.6	0.2	1.4	0.2	0.9
70	Y	23.18	4.2	35	2	N	38.46	13	5	8	8.07	1.8	0.2	1.8	0.1	1.5	0.2	1.1	0.1	1.5	0.7	1.6
77	Y	19.48	8.3	39	2	Y	50	12	6	7	18.71	1.4	0.6	1	0.3	1.1	0.2	1.4	0.7	1.2	0.7	1	0.7	1.3
62	N	25.69	9	58	2	N	0	20			0	0
61	N	24.22	3.1	48	2	N	0	13			0	0
76	Y	21.87	13.7	86	2	N	7.69	13	1	6	1.52	1.3	0.3	1.3
63	N	27.06	13.8	48	2	Y	0	13			0	0
61	N	25.65	3.4	38	2	N	0	12			0	0
67	N	23.18	8.3	70	2	N	0	21			0	0
70	N	27.22	3.5	72.7	2	Y	0	18			0	0
51	N	22.91	7.6	25	2	N	0	13			0	0
69	N	18.96	3	42	2	N	0	14			0	0
69	Y	24.09	14.4	57	2	Y	66.67	12	8	7	42.33	1.6	0.1	1.4	1.4	1.4	1.5	1.5	1.6	1.6	0.1	1.5	0.3	1.5	1.5	1.5	1.5	1.5
59	N	23.84	4.7	33	2	N	0	12			0	0
73	N	27.43	4.2	66	2	N	0	12			0	0
66	N	22.76	3.1	76	2	Y	0	13			0	0
71	Y	25.82	9.9	35	2	Y	50	12	6	6	28.57	1.4	0.4	1.3	0.9	1.1	0.6	1.4	1.1	1.3	1	1.2	0.6	1.3
53	N	26.11	3.1	40	2	Y	0	12			0	0
57	N	24.46	5.8	39	2	N	0	13			0	0
64	N	25.53	7.9	53	2	N	0	12			0	0
71	Y	24.22	10.5			N	41.67	12	5	7	16.67	1.2	0.1	0.7	0.3	0.7	0.4	1.2	0.7	0.7	0.3	1.2
62	N	24.24	4.8			N	0	12			0	0
72	Y	20.31	5.6	26	2	Y	7.69	13	1	7	3.83	1.7	0.9	1.7
71	N	22.99	15.7	92	2	N	0	16			0	0
69	Y	25.59	11.3	67	2	Y	35.29	17	6	7	16.56	1.6	1	1.4	0.6	1.6	1.3	1.5	1	1.4	0.3	1.5	0.9	1.3
61	Y	18.94	18.1	34	2	Y	61.54	13	8	8	26.77	1.8	0.3	1.6	1.2	1.6	1.4	1.7	0.1	1.3	0.9	1.6	1.1	1.7	0.9	1.8	0.9	1.6
62	N	25.4	2.3	32	2	Y	0	13			0	0
84	Y	15.12	51	37	2	N	33.33	12	4	7	6.96	1.3	0.2	0.9	0.4	0.9	0.1	1.3	0.1	1.1
69	N	24.44	5.7	61	2	N	0	13			0	0
85	Y	23.26	24	63	2	Y	100	12	12	8	87.36	1.6	1.3	1.4	1.4	1.6	1.4	1.5	1.3	1.5	1.2	1.3	1.2	1.4	1.2	1.3	1.1	1.4	1.2	1.4	1.2	1.3	1.4	1.5	1.3	1.4
80	N	21.01	17.7	71	2	N	0	17			0	0
43	N	27.14	11.1			N	0	12			0	0
49	N	25.51	6.6	43	2	N	0	13			0	0
61	N	27.25	7.6	64	2	N	0	17			0	0
60	N	25.5	4.2	53	2	N	0	13			0	0
70	N	26.45	4.8	50	2	N	0	12			0	0
63	N	22.49	8.1	91	2	N	0	16			0	0
68	N	26.17	11.6	135	2	N	0	21			0	0
55	Y	26.18	4.4			N	30.77	13	4	7	6.56	1.3	0.3	1.2	0.2	1.1	0.1	1.2	0.6	1.3
70	N	31.51	6.9	66	2	N	0	17			0	0
65	N	22.59	12.5	55	2	N	0	13			0	0
79	Y	26.67	6.1	49	2	Y	41.67	12	5	7	19.28	1.2	0.5	1.2	0.4	0.5	0.2	0.8	0.4	0.7	0.1	0.9
72	N	25.04	16.9	26	2	N	0	12			0	0
58	N	20.86	3.7	38	2	N	0	12			0	0
68	N	19.49	10.9	35	2	N	0	20			0	0
65	N	24.45	5.5			N	0	12			0	0
56	N	27.1	5.5	56	2	N	0	13			0	0
68	N	20.42	8.9	54	2	N	0	12			0	0
69	Y	27.48	11.4	72	2	N	6.25	16	1	6	0.74	1.5	0.2	1.5
66	N	22.49	10.7	106	2	Y	0	13			0	0
62	Y	27.31	7.3	53	2	N	15.38	13	2	7	3.81	1.5	0.4	1.4	0.4	1.5
66	N	25.53	12	84	2	N	0	12			0	0
68	Y		7.4	50	2	N	16.67	12	2	7	1	1.8	0.1	1.7	0.1	1.8
63	N	21.71	4	53	2	N	0	16			0	0
62	N	21.8	5.4	52	2	N	0	12			0	0
69	N	19.6	111	34	2	N	0	13			0	0
84	Y	24.93	5.8	30	2	N	7.69	13	1	6	0.36	1.4	0.07	1.4
67	Y	18.56	3.7	36	2	Y	7.69	13	1	6	4.58	1.4	0.7	1.4
72	Y	24.62	13.1	30	2	Y	85.71	14	12	9	36.67	1.7	0.3	1.6	0.2	1.3	1	1.7	0.9	1.5	0.1	0.9	0.2	1.1	0.9	1.3	0.4	1.3	0.6	0.9	0.8	1.4	0.5	1.6	0.7	1.5
57	N	27.55	4	38	2	N	0	13				0
60	N	25.71	9.6	42	2	N	0	12			0	0
69	Y	28.67	41	36	2	Y	53.85	13	7	7	38.39	1.9	1.2	1.2	1.3	1.4	1.3	1.4	0.8	1.6	1.3	1.4	1.4	1.9	1.3	1.4
62	N	26.89	4.3	64	2	N	0	12			0	0
79	Y	27.76	264			N	100	12	12	8	73.86	2	1.3	1.5	1.1	1.3	0.6	0.9	0.9	1.3	1.2	1.8	1.7	2	0.5	0.5	1.2	1.3	1.7	1.8	0.6	0.6	1.2	1.5	1	1.7
70	Y	26.23	12.9	101	2	Y	5	20	1	6	0.41	1.5	0.1	1.5
49	N	25	3.5	29	2	N	0	12			0	0
72	Y	21.19	61.1	35	2	N	100	12	12	7	76.6	1.5	1.3	1.4	1.4	1.5	0.8	1.5	1	1.2	1.1	1.2	1.2	1.4	1.5	1.5	1	1.3	1.2	1.4	1.3	1.5	1.5	1.5	1.1	1.3
67	N	23.88	11.8	46	2	Y	0	12			0	0
67	N	27.18	9	90	2	Y	0	12			0	0
63	N	23.53	12.4	81	2	N	0	20			0	0
86	Y	30.86	38	57	2	N	25	12	3	7	1.89	1.9	0.2	1.1	0.1	1.9	0.1	1.7
57	N	21.26	30.1	133	2	Y	0	15			0	0
71	Y	28.2	12	38	2	N	46.15	13	6	7	12.83	1.8	1	1.8	0.7	1.7	0.1	0.9	0.4	0.6	0.6	1.5	0.1	1.5
64	Y	26.67	1.8	30	2	N	8.33	12	1	6	0.48	1.7	0.1	1.7
67	N	25.04	21.9	80	2	N	0	16			0	0
67	N	19	8.4	48	2	N	0	13			0	0
44	N	23.71	4.9	17.7	2	Y	0	13			0	0
63	N	26.99	5.2	70	2	N	0	16			0	0
76	Y	23.23		23	2	Y	100	12	12	6	0	0
68	Y		96	48	2	N	100	6	6	7	92.13	1.7	1.2	1.2	1.4	1.5	1.2	1.6	1.5	1.5	1.3	1.4	1.6	1.7
55	N	24.9	1.3	30	2	Y	0	12			0	0
85	N	23.8	13.7	152	2	N	0	20				0
57	N	32.35	3.9	51	2	N	0	13			0	0
73	Y	31.1	5.4	64	2	N	10	20	2	6	2.99	1.1	0.2	0.4	0.5	1.1
66	N	25.4	4.8	76	2	N	0	12			0	0
64	N	22.66	2.3	36	2	N	0	13			0	0
67	N	20.83	19.4	72	2	N	0	20			0	0
69	N	20.2	2.9	38	2	Y	0	13			0	0
74	N	21.72	6	50	2	N	0	12			0	0
70	Y	24.97	9.1	37	2	N	16.67	12	2	6	0.97	1.7	0.1	1.7	0.1	1.5
66	N	25	7.7	65	2	N	0	13			0	0
72	N	24.39	5.7			N	0	16			0	0
68	N	24.34	9	44	2	N	0	12			0	0
82	N	24.54	12.3			N	0	6			0	0
66	Y	27.29	32	41	2	N	100	14	14	7	59.92	1.7	1.1	1.6	1.5	1.6	1.3	1.5	1.4	1.7	1.3	1.5	1.2	1.5	0.2	1.4	1	1.5	0.5	1.4	1.7	1.7	0.8	1.5	1.1	1.6	1	1.5	1.3	1.7
51	N	27.18	5.1	46	2	Y	0	13			0	0
62	N	25.25	7.5	58	2	N	0	13			0	0
74	N	22.5				N	0	13			0	0
64	N	24.31	3.5	34	2	N	0	13			0	0
67	N	25.34	12.2	90	2	N	0	12			0	0
57	N	22.92	4.4	27	2	N	0	12			0	0
61	N	24.62	4.4	37	2	Y	0	12			0	0
79	Y	25.15	23.2	61	2	N	64.29	14	9	8	25.62	1.5	0.3	1.3	0.6	1.4	0.8	1.5	0.8	1.5	0.5	1.4	0.7	1.5	0.7	1.4	0.2	1.3	0.6	1.2
62	N	22.31	8.8	63	2	N	0	16				0
77	Y	25.06	6.1	43	2	N	38.46	13	5	7	18.6	1.6	0.3	1.5	1.5	1.6	1	1.5	0.3	1.6	1.4	1.5
58	Y	27.43	17.8	34	2	Y	83.33	12	10	8	49.14	1.7	0.5	1.6	0.4	1.5	0.1	1	0.1	1.3	1	1.3	1.5	1.5	1.6	1.6	1.3	1.3	1.3	1.7	0.8	1
69	Y	27.51	5.9	82	2	N	8.33	12	1	6	0.59	1	0.1	1
72	N	25.56	6.6	73	2	N	0	14			0	0
67	N	24	7.8	53	2	N	0	12			0	0
53	N	31.41	5.5	43	2	N	0	12			0	0
67	N	22.19	4.2	29	2	N	0	12				0
59	N	26.99	4.5	57	2	N	0	13			0	0
61	N	24.09	16	25	2	N	0	12			0	0
73	N	24.84	16.8	52	2	N	0	20				0
69	N	22.1	7.1	49	2	N	0	13			0	0
72	N	28.36	5.5	63	2	N	0	16			0	0
70	N	21.63	3.6	28	2	N	0	12			0	0
66	N	25.34	4.1	49	2	N	0	13			0	0
66	Y	27.13	9.7	89	2	N	6.25	16	1	7	0.41	1.8	0.1	1.8
78	N	25.06	10.6	59	2	N	0	16			0	0
64	Y	26.45	12.2			N	50	12	6	8	31.65	0.9	0.2	0.6	0.3	0.5	0.6	0.8	0.7	0.9	0.3	0.9	0.4	0.6
58	N	27.28	7.4	76	2	Y	0	16			0	0
65	Y	25.46	9	63	2	N	16.67	18	3	7	1.56	1.8	0.1	1.6	0.2	1.8	0.2	1.6
55	N	22.32	6.2	29	2	N	0	12			0	0
66	N	26.03	5.8	46	2	N	0	12			0	0
55	N	26.09	3.1	72	2	N	0	13			0	0
80	Y	21.16	101			Y	56.25	16	9	8	44.44	2.2	1.7	2.2	0.7	0.9	0.7	1.1	1.1	1.5	0.8	1.2	1	1.4	0.4	1	0.8	1.3	0.8	1.4
67	Y	27.36	5.3	27	2	N	100	13	13		46.26	1.5	1	1.5	1.4	1.5	1.2	1.5	0.4	1.2	0.5	1.5	1	1.4	0.5	1.3	0.7	1.2	1.2	1.3	0.2	1	0.6	1.2	0.8	1.2	0.4	1.3
70	Y	25.46	6.6	42	2	N	8.33	12	1	9	0.27	1.1	0.05	1.1
73	N	25.46	5.1	60	2	N	0	16			0	0
63	N	25.71	9.4	80	2	Y	0	20			0	0
78	Y	27.97	11.3	46	2	N	50	12	6	6	11.25	1.6	0.1	1.6	0.8	1.6	1.3	1.3	0.2	1.1	0.2	1.6	0.1	1.6
78	Y	23.94	3.8	28	2	N	23.08	13	3	7	6.21	1.5	0.3	1.5	0.5	1.5	0.3	1.2
78	N	22.86	13.8	118	2	N	0	16			0	0
63	N	23.38	8.1	78	2	N	0	17			0	0
70	Y	23.11	20.1	39	2	Y	61.54	13	8	7	27.35	1.8	0.9	1.2	1	1.5	1.3	1.4	0.5	1.6	0.4	1.8	0.9	1.5	1	1.3	0.1	1.2
85	Y	18.34	9725	51	2	N	76.92	13	10	9	38.79	1.5	0.2	1	1.2	1.3	1	1.3	0.8	1.2	0.2	1.5	0.3	0.9	1.2	1.3	1.3	1.4	0.9	1.3	1.2	1.2
67	N	26.85	10.3	81	2	Y	0	16			0	0
58	N	25.96	5.3	41	2	N	0	12			0	0
75	Y	23.67	48	49	2	Y	76.92	13	10	9	25.57	1.6	0.3	1.4	0.2	1.6	0.7	1.5	0.2	1.6	0.5	1.5	1.1	1.5	0.3	1.5	0.4	1.4	1.4	1.5	0.5	1.5
60	N	25.59	6.3	54	2	N	0	13			0	0
60	N	25.65	1	26	2	Y	0	13			0	0
66	N	24.77	3.6	35	2	N	0	12			0	0
35	N	23.57	2.9			Y	0	12			0	0
59	Y	22.23	284	27	2	Y	76.92	13	10	7	25.37	1.4	0.5	1.2	0.3	1.4	1.1	1.3	0.3	1.3	0.4	1.4	0.6	1.1	0.4	1	0.9	1	0.1	0.7	0.6	1.4
80	N	28.6	5.3	93	2	Y	0	14			0	0
60	N	21.45	11	60	2	N	0	16			0	0
61	N	23.81	4.1	45	2	N	0	12			0	0
62	Y	22.89	3.1	51	2	N	46.15	13	6	7	18.93	1.8	0.8	1.8	0.8	1.5	0.6	0.8	0.8	1.2	0.2	1.3	0.7	1.3
81	Y	18.96	14.2	51	2	N	16.67	12	2	7	3.83	0.9	0.3	0.8	0.4	0.9
67	N	25.1	3.5	60	2	N	0	14			0	0
47	N	24.38	4.6	47	2	N	0	12			0	0
61	Y	22.06	111	36	2	N	66.67	12	8	8	26.2	2	0.2	1.3	1.3	2	0.9	1.2	0.8	1.6	0.2	1.2	0.9	1.4	0.4	1.5	0.2	1.4
68	N	26.13	12.6	47	2	N	0	12			0	0
40	N	24.86	4.7	24	2	N	0	12			0	0
62	N	26.67	7.6	91	2	N	0	16			0	0
66	Y	23.94	18.3	37	2	N	83.33	12	10	7	21	1.7	0.1	1.3	0.2	1.7	0.3	1.5	0.2	1.5	0.7	1.5	0.2	1.6	0.1	1.5	1	1.6	1.1	1.7	0.7	1.5
67	Y	25.61	3.1	30	2	Y	16.67	12	2	6	1.88	1.4	0.3	1.4	0.1	1.3
69	N	22.77	11.8	45	2	N	0	12			0	0
70	Y	25.65	3.7	33	2	N	75	12	9	7	9.29	1.7	0.3	1.4	0.1	1.7	0.1	1.5	0.1	1.3	0.1	1.6	0.6	1.2	0.2	1.2	0.1	1.4	0.1	1.4
68	N		4.2	38	2	N	0	12			0	0
49	N	23.45	1.2	52	2	N	0	15			0	0
64	Y	26.13	6.3	32	2	Y	16.67	12	2	8	6.35	1.1	0.3	1.1	0.5	1.1
60	N	24.31	3.9	53	2	N	0	12			0	0
68	N	25.15	6.1	47	2	N	0	12			0	0
64	N	19.05	4.9	31	2	Y	0	12			0	0
52	N	24.98	4.6	57	2	N	0	12			0	0
65	N	23.74	10.2	109	2	N	0	16			0	0
73	N		8.1	50	2	N	0	12			0	0
66	N	24.06	2.8	65	2	N	0	16			0	0
45	N	26.96	1.2	29	2	N	0	12			0	0
54	Y	31.2	4.3	45	2	N	33.33	12	4	7	6.45	1.7	0.3	1.7	0.1	1.3	0.1	1.3	0.5	1.3
66	N	27.24	12.3	47	2	Y	0	12			0	0
71	Y	21.26	15	56	2	Y	7.69	13	1	7	1.69	1.6	0.4	1.6
72	Y	26.33	7.4	72	2	Y	12.5	16	2	6	4.05	1.9	0.5	1.3	0.4	1.9
75	N	23.23	9.4	21	2	Y	0	12			0	0
66	Y	24.38	10	40	2	N	8.33	12	1	6	1.47	1.5	0.3	1.5
66	N	20.8	7.2	49	2	N	0	12			0	0
49	N	26.47	5.5	32	2	Y	0	12			0	0
52	N	20.94	3.9	18	2	Y	0	6			0	0
47	N		4.1	33	2	N	0	12			0	0
70	N		5.5	50	2	N	0	12			0	0
68	N	23.15	0.5	22	2	N	0	13			0	0
64	Y	24.51	5.7	82	2	Y	12.5	16	2	6	2.44	1.6	0.3	1.6	0.2	1.1
52	N	22.43	3.7	23	2	N	0	12			0	0
68	N	24.31	3.9	69	2	Y	0	16			0	0
70	N	29.75	0.6	30	2	N	0	13			0	0
62	Y	26.03	4.4	40	2	N	21.43	14	3	6	3.96	1.5	0.2	1.5	0.5	1.4	0.2	1.2
67	Y	24.62	5.1	37	2	N	30.77	13	4	6	6.25	1.8	0.1	1.1	0.3	1.4	0.5	1.8	0.2	1.1
64	Y	17.15	24.6	18	2		50	12	6	9	32.07	1.3	0.6	0.6	1.2	1.2	0.6	1.1	1.2	1.2	1.3	1.3	1	1.2
58	N	21.41	6.8	55	2	N	0	12			0	0
61	Y	23.42	120			Y	100	12	12	9	65.18	1.7	1.6	1.6	1.7	1.7	1.1	1.5	0.7	1.4	1.4	1.5	1.2	1.5	1.6	1.6	1.5	1.6	1.3	1.5	0.9	1.6	0.8	1.6	0.8	1.3
65	Y	23.05	20.6	34	2	N	100	13	13	9	30.14	1.5	0.4	1.4	0.4	1	0.4	1.4	0.3	1.3	0.4	1.4	0.9	1.3	0.5	1.4	0.5	1.5	0.7	1.2	0.4	1.3	0.4	1.5	0.7	1.5	0.6	0.9
64	N	25.1	11.3	55	2	Y	0	12			0	0
66	Y	25.86	4.9	49	2		8.33	12	1	6	0.61	1.6	0.1	1.6
74	N		6.2	56	2	Y	0	13			0	0
62	Y	25.54	4.2	24	2	N	8.33	12	1	6	1.08	1.2	0.2	1.2
61	N	23.1	3.8	41	2	N	0	12			0	0
65	N		4.5	34	2	N	0	13			0	0
77	Y	26.96	917	56	2		100	16	16	8	65.59	2	1.5	1.5	1	1.5	1	1.8	1.6	1.6	1.2	1.5	1.5	1.7	1.4	1.5	0.8	0.9	1.2	1.7	0.9	1.5	1.2	2	0.4	1.5	1.2	1.5	0.7	1.6	1.2	1.5	1.5	1.5
61	Y	27.97	9.7	40	2	Y	75	12	9	6	8.7	1.5	0.1	1.3	0.1	1.4	0.5	1.4	0.1	1.3	0.2	1.5	0.1	0.8	0.2	1.4	0.3	1.4	0.2	1.2
67	N	23.34	12.8	38	2		0	12			0	0
58	N	26.89	5.9	52	2		0	13			0	0
63	Y	21.78	14.6	22	2	Y	100	12	12	9	56.62	1.4	0.7	1.4	0.5	1	0.1	0.9	0.9	1.1	0.7	1.1	0.4	1.1	0.7	0.8	0.6	0.9	0.6	0.8	0.8	1.1	1	1.3	0.7	0.8
53	N	23.59	9.4	76	2	N	0	17			0	0
64	N	27.94	5	53	2	N	0	13			0	0
71	Y	20.94	17.9	50	2	N	15.38	13	2	6	2.94	1.7	0.3	1.3	0.4	1.7
57	N	24.09	34.4	47	2		0	12			0	0
89	Y		160.4	38	2	Y	100	12	12	8	57.29	1.6	0.6	1.5	0.7	1.5	0.9	1.6	0.5	1.4	1.1	1.5	0.6	1.3	1.3	1.4	0.9	1.4	1.2	1.3	1.3	1.3	1.5	1.6	0.8	0.8
70	N	23.11	15.4	55	2	Y	0	13			0	0
76	N	21.6	13.9	82	2		0	12			0	0
71	N		11.2	164	2	N	0	17			0	0
66	N	24.96	4.1	44	2	N	0	12			0	0
64	N	25.65	20.4	54	2		0	13			0	0
74	Y	28.65	5.4	38	2	N	7.69	13	1	6	0.93	1.2	0.2	1.2
71	N	25.47	3.8	53	2	Y	0	14			0	0
69	Y		28.2	142	2	N	100	20	20	9	0	0
57	Y	26.4	4.1	27	2	N	7.69	13	1	6	0.63	1.5	0.15	1.5
78	Y	30.47	4.5	60	2	N	16.67	12	2	6	0	0
68	Y	24.91	6.9	38	2	N	15.38	13	2	6	6.6	1.3	0.4	1	0.9	1.3
75	N	22.76	7.8	63	2	N	0	16			0	0
74	Y	16.61	25.7	60	2	N	8.33	12	1	6	0.75	1.7	0.15	1.7
67	N	21.13	3.4	46	2		0	13			0	0
56	N	21.71	0.3	22	2		0	13			0	0
60	N	21.51	14	40	2	N	0	12			0	0
68	N	26.72	8.4	70	2	Y	0	16			0	0
53	N	23.11	15.4	41	2		0	12			0	0
59	N	22.5	3.1	37	2	N	0	12			0	0
71	N		2.9	52	2		0	13			0	0
61	N	24.84	7.4	61	2	N	0	17			0	0
75	N	17.48	5.5	34	2		0	12			0	0
68	N	28.36	7.5	86	2	N	0	14			0	0
69	Y	26.49	4.6	29	2	Y	46.15	13	6	7	22.7	1.6	0.7	1.2	0.9	1.4	0.5	1.5	0.5	1.2	0.4	0.9	0.7	1.6
70	N	20.7	14	50	2	N	0	12			0	0
75	N		5.4	56	2	N	0	12			0	0
71	N	21.19	15.9	92	2	N	0	16			0	0
76	N	29.71	12.6	41	2	N	0	12			0	0
62	Y	21.8	6.6	71	2	N	6.25	16	1	6	0.39	1.7	0.1	1.7
67	N	20.83	18.5	75	2		0	18			0	0
72	N	23.67	7.2	88	2	N	0	16			0	0
55	N	20.8	6.7	38	2	N	0	12			0	0
76	N	22.1	4.1	36	2	N	0	13			0	0
45	N	24.73	9.2	39	2	N	0	12			0	0
85	N	27.66	13.1	65	2	Y	0	17			0	0
76	N	22.49	2.8	57	2	Y	0	13			0	0
56	N	25.69	4.7	39	2	N	0	12			0	0
76	Y	22.86	9	69	2		6.25	16	1	6	0.48	1.5	0.1	1.5
68	Y	23.51	2.5	33	2	N	15.38	13	2	7	5.67	1.5	0.6	1.5	0.5	1.5
65	N	27.06	4.2	59	2	N	0	12			0	0
64	Y	27.7	4.9	62	2	N	11.76	17	2	6	4.35	1.3	0.4	0.7	0.5	1.3
64	Y	27.94	4.3	82	2	N	17.65	17	3	6	2.91	1.7	0.1	0.1	0.4	1.5	0.3	1.7
54	N	28.73	4.6	61	2	N	0	16			0	0
70	N	21.45	10	55	2	Y	0	12			0	0
55	N	21.94	2.5	20	2	N	0	12			0	0
33	N	24.09	9.4	21	2	N	0	12			0	0
50	N	23.94	22.9	65	2	N	0	16			0	0
65	Y	24.31	3.2	52	2	N	8.33	12	1	6	2.56	1.5	0.4	1.5
56	N	23.32	3.1	34	2	N	0	12			0	0
69	Y	20.94	48	41	2	Y	100	14	14	7	3.14	0.8	0.8
61	Y	26.3	10.5	58	2	N	16.67	12	2	6	2.38	1.6	0.2	1.6	0.2	1.6
73	Y	16.22	57	185	2		100	16	16	8	2.44	0.7	0.7
44	N	25.43	5.9	24	2	N	0	12			0	0
74	N	19.14	6.9	39	2	N	0	12			0	0
64	N	21.63	0.7	23	2	Y	0	12			0	0
68	N	23.67	5.1	61	2	N	0	16			0	0
68	Y	23.88	20.6	39	2	N	16.67	12	2	8	6.42	1.8	0.8	1.8	0.4	1.5
68	Y	22.27	6.3	51	2	Y	8.33	12	1	6	0.97	1.6	0.2	1.6
65	N	28.34	8.6	56	2	N	0	14			0	0
70	Y	21.8	8	35	2	N	8.33	12	1	7	1.7	1.8	0.3	1.8
61	N	19.13	0.9	24	2	N	0	13			0	0
67	N	25.1	6.8	57	2	N	0	13			0	0
68	N	24.56	5.4	56	2		0	12			0	0
55	N	24.34	3.1	31	2	N	0	12			0	0
67	Y	26.84	6.3	44	2	N	46.15	13	6	7	11.98	1.7	0.2	1.5	0.2	1.7	1.1	1.3	0.5	1.6	0.3	1.4	0.3	1.3
72	Y	18.59	6.6	31	2		16.67	12	2	6	1	1.4	0.1	1.4	0.1	0.6
64	N	19.72	1.7	31	2		0	13			0	0
71	N	26.75	4.6	72	2	N	0	17			0	0
77	Y	23.23	36.3	37	2	Y	100	14	14	9	0	0	volume : 70%
61	Y	23.94	7.2	40	2	N	83.33	12	10	7	0	0	volume : 10%
53	N	23.51	3.1	20	2	Y	0	13			0	0
51	N	24.11	0.3	23	2	N	0	13			0	0
83	N	18.38	8.9	73	2	N	0	16			0	0
56	N	22.15	6.2	39	2	N	0	12			0	0
35	N	29.07	8.1	31	2	N	0	12			0	0
76	Y	27.61	5.6	43	2		69.23	13	9	7	25.44	1.8	0.7	1.7	0.5	1.7	1	1.5	0.5	1.5	0.4	1.5	0.6	1.8	0.4	1.2	1	1.3	0.7	1.7
68	N	20.2	5.6	34	2	N	0	12			0	0
62	N	21.8	4.8	45	2	N	0	12			0	0
67	N	28.34	4	68	2	N	0	16			0	0
67	N		5.3	27	2	N	0	14			0	0
62	N	28.67	3.1	66	2	N	0	17			0	0
76	Y	18.44	12.8	43	2	Y	15.38	13	2	6	0.47	1.7	0.1	1.7
69	N		6.1	46	2	N	0	13			0	0
76	N	24.51	1.7	37	2	Y	0	12			0	0
67	Y	27.72	22.4	36	2	N	84.62	13	11	7	0	0	volume : 60%
54	N	21.71	4.4	53	2	N	0	12			0	0
71	N	28.67	7.1	75	2	N	0	16			0	0
63	N	25.73	7.2	26	2	N	0	12			0	0
81	Y	23.8	36.5	36	2	N	46.15	13	6	7	19.6	1.9	0.7	1.7	1.4	1.7	1.3	1.7	0.3	1.9	0.8	1.7	0.4	1.5
33	N	20.42	8.5	27	2		0	13			0	0
62	N	28.37	16.3	114	2	N	0	17			0	0
65	N	23.81	8.8	34	2		0	13			0	0
62	Y	21.05	16.6	46	2	N	25	12	3	9	10.88	1.7	0.6	1.7	0.7	1.5	0.3	1.4
60	N	22.23	5.4	43	2	N	0	12			0	0
75	N	26.91	57	79	2		0	16			0	0
43	N	25.1	4.7	22	2	N	0	12			0	0
75	N	22.76	9.7	57	2	N	0	12			0	0
80	Y	21.2	25.1	34	2	N	83.33	12	10	7	43.93	2	0.5	1.6	0.8	1.6	1	1.6	0.2	2	1.4	1.5	1.5	1.8	0.9	1.5	0.7	1.5	0.8	1	0.2	1
58	N	27.28	3.4	49	2	Y	0	13			0	0
76	N	25.15	9.9	54	2	Y	0	12			0	0
76	N		10.2	166	2	N	0	16			0	0
70	N	25.76	5.1	109	2	N	0	16			0	0
66	N	24.38	7.1	52	2	N	0	12			0	0
60	N	23.88	0.7	16	2		0	12			0	0
63	N	27.61	9.6	39	2	N	0	12			0	0
79	Y	21.26	66.4	21	2	Y	91.67	12	11	8	36.05	1.4	0.2	0.7	0.6	1.1	0.3	1	1.1	1.2	0.6	1.4	0.3	1	0.5	1.1	0.6	1	0.9	1.2	1	1.2	0.1	1
61	N	20.9	5.4	43	2	N	0	12			0	0
61	N	19.87	14.3	114	2	Y	0	16			0	0
66	Y	20.38	13.1	27	2	N	16.67	12	2	6	14.44	1.7	1.1	1.5	1.5	1.7
61	Y	28.26	8.1	31	2	N	83.33	12	10	7	44.9	1.5	0.5	1.2	0.5	1.2	0.35	1.2	0.6	1.3	1	1.2	0.5	1.5	0.4	1.2	0.9	1	1.1	1.2	1.2	1.2
68	N	21.51	28.5	41	2	Y	0	12			0	0
68	N	24.91	18.6	145	2	N	0	16			0	0
67	N	26.3	5.9	44	2		0	12			0	0
73	N	16.8	9.7	63	2	N	0	16			0	0
74	N		3.4	20	2	N	0	12			0	0
67	N	22.41	7.3	56	2	N	0	12			0	0
61	Y	27.06	4.1	27	2		30.77	13	4	8	7.18	1.7	0.8	1.7	0.3	0.9	0.1	1.7	0.3	1.4
71	Y	25.39	7.1	43	2	N	25	12	3	6	2.81	1.5	0.3	1.4	0.1	1.5	0.1	1.4
64	N	22.65	3.4	41	2	N	0	12			0	0
81	Y	24.84	5.1	27	2		25	12	3		4	1.6	0.1	1.6	0.2	1.3	0.5	0.8
64	Y	22.06	13.1	21	2	N	25	12	3	7	1.44	1.8	0.1	1.8	0.1	1.7	0.1	1.1
75	N	25.04	5.2	33	2	N	0	12			0	0
58	Y	25.86	3.7	50	2	N	16.67	12	2	8	1.55	1.7	0.1	1.7	0.2	1.6
79	Y	22.59	5.6	40	2	N	7.69	13	1	6	0.43	2	0.1	2
65	N	19.82	3.4	61	2	N	0	16			0	0
59	N	24.82	5.7	24	2		0	13			0	0
74	N	25.46	4.4	60	2	N	0	12			0	0
58	N	28.04	3.4	40	2	Y	0	12			0	0
75	N	29.64	1.2	42	2	Y	0	13			0	0
56	Y	24.31	9.6	54	2	N	8.33	12	1	6	1.02	1.4	0.2	1.4
65	N		2.8	50	2	N	0	12			0	0
75	Y	25.39	33.1	36	2		75	12	9	9	39.6	1.6	0.7	0.8	0.5	1	1	1.3	0.4	1.6	0.9	1	1	1.1	1	1.1	0.3	1.5	0.1	0.9
61	Y	23.1	4.6	41	2	N	8.33	12	1	6	0.45	1.5	0.1	1.5
71	N	24.68	11.5	78	2	Y	0	16			0	0
75	Y	26.99	24.1	25	2	N	25	12	3	9	7.43	1.6	0.9	1.6	0.2	1.4	0.4	1.5
61	Y	24.17	17.3	33	2	Y	53.85	13	7	7	21.7	1.8	0.7	1.8	0.8	1.8	0.1	1.7	1	1.3	0.7	1.5	0.2	1.4	1.1	1.4
62	N	22.49	4.3	41	2	N	0	12			0	0
56	N	22.68	8.2	19	2	N	0	12			0	0
68	N	22.35	71	34	2		0	12			0	0
40	N	23.41	5.5	30	2	Y	0	12			0	0
49	N	26.81	3.7	35	2	N	0	12			0	0
70	Y	21.88	26	33	2	Y	58.33	12	7	9	54.09	4	0.2	1.7	3	4	0.9	1.7	1.4	1.4	1.6	2.1	0.7	1	0.8	1
69	N	24.17	15.3	167	2	N	0	16			0	0
60	N	24.3	4	24	2	N	0	12			0	0
67	N	24.86	6.2	70	2	N	0	16			0	0
63	N	18.21	6.6	28	2	N	0	12			0	0
69	N	23.42	6.8	64	2		0	16			0	0
58	N	25.51	1.1	27	2	N	0	13			0	0
44	N	18.73	3.4	22	2		0	12			0	0
77	Y	22.06	5.5	69	2		6.25	16	1	6	0.41	1.6	0.1	1.6
72	N	24.92	13.3	57	2		0	12			0	0
66	Y	22.59	8.1	38	2	N	7.14	14	1	6	0.1	1.4	0.02	1.4
63	N	24.46	8.2	50	2	N	0	12			0	0
78	Y	28.33	12.9	36	2	N	50	12	6	8	21.74	1.4	0.2	1.1	0.6	1.3	1.1	1.1	0.8	1.4	1.2	1.2	0.1	1
76	Y	25.28	14.7	39	2		16.67	12	2	10	5.24	1.4	0.4	1.4	0.6	1.3
62	N	25.51	6.9	62	2		0	16			0	0
45	N	26.7	8.8	27	2		0	12			0	0
58	N	26.4	3.6	25	2	N	0	12			0	0
63	N	23.72	4.4	29	2	N	0	12			0	0
52	N	24.13	6.4	34	2	N	0	12			0	0
60	N	24.82	3.1	35	2	N	0	14			0	0
66	Y	24.73	7.8	50	2		57.14	14	8	7	13.33	1.7	0.1	1.5	0.8	1.4	0.1	1.5	0.2	1.4	0.9	1.3	0.2	1.3	0.3	1.7	0.6	1.6
67	Y	24	6.7	45	2	Y	40	15	6	7	9.17	1.7	0.2	1.7	0.3	1.2	0.4	1.6	0.4	1.4	0.2	1.2	0.5	1.6
49	N	25.82	4.8	28	2		0	14			0	0
61	N	26.61	7.6	62	2	N	0	15			0	0
70	Y	23.67	4.1	30	2		57.14	14	8	7	14.09	1.8	0.5	1.6	0.2	1.3	0.1	1.7	0.1	1.6	0.1	1.4	0.6	1.5	0.05	1.5	0.9	1.8
72	N	20.96	8.7	38	2	N	0	14			0	0
51	Y	25.06	7.2	25	2	N	14.29	14	2	6	1.3	1.4	0.1	1.4	0.2	1.4
72	N	26.23	3.6	37	2	N	0	14			0	0
61	N	21.41	4	35	2	N	0	14			0	0
59	N	25.96	6.7	46	2		0	14			0	0
64	Y	28.03	7.5	43	2	Y	66.67	15	10	7	10.19	1.9	0.4	1.9	0.3	1.6	0.2	1.6	0.2	1.8	0.1	1.6	0.2	1.8	0.4	1.4	0.2	1.9	0.15	1.7	0.6	1.7
64	Y	24.24	5.1	130	2	N	5.56	18	1	6	0.33	1.8	0.1	1.8
59	N		3.3	49	2	N	0	14			0	0
49	N	28.65	3.9	31	2	N	0	14			0	0
60	Y	29.76	67	46	2	Y	60	15	9	7	22.16	1.8	0.4	1.1	0.7	1.6	0.3	1.7	0.4	1.3	1	1.8	0.7	1.2	0.6	1.6	0.2	1.1
62	Y	29.74	16.6	41	2	N	66.67	15	10	9	26.07	1.6	0.4	1.6	0.3	1.6	0.9	1.6	0.1	1.4	0.3	1.5	0.9	1.1	0.6	1.5	1.4	1.5	1	1.4	0.2	1.4
65	N	23.24	4.1	41	2		0	14			0	0
57	N	27.25	4.3	48	2	N	0	14			0	0
64	N	26.37	7.2	47	2	N	0	14			0	0
72	N	18.2	15.8	54	2		0	12			0	0
74	Y	22.41	9.7	35	2	Y	33.33	12	4	8	4.32	1.5	0.2	1.5	0.2	1.4	0.2	1.1	0.1	1.3
71	Y	21.09	43.9	20	2		66.67	12	8	6	30.41	1.5	0.4	1	0.3	1.1	0.6	1.3	0.7	1.1	0.4	1.1	0.9	1.5	0.8	1.5	0.4	1.1
68	N	22.72	4.3	38	2		0	12			0	0
51	N	28.07	7.7	36	2	N	0	13			0	0
62	N	22.57	1.6	25	2	Y	0	13			0	0
36	N	20.83	0.9	16	2	Y	0	13			0	0
49	N	21.67	7.5	34	2	N	0	12			0	0
67	Y	26.06	6.2	37	2		7.69	13	1	6	0.87	1.7	0.2	1.7
70	Y	18.4	295	52	2		76.92	13	10	8	41.38	2	1.1	1.5	1.1	1.3	0.4	1.2	0.3	1.4	1.2	1.7	0.8	2	1.6	1.7	1.1	1.2	0.7	0.8	1.3	1.3
66	N	24.91	17	39	2	N	0	12			0	0
68	N	25.43	7.4	45	2	Y	0	14			0	0
76	Y	24.02	10.1	32	2	N	50	12	6	6	6.73	1.7	0.2	1.5	0.2	1.5	0.4	1.7	0.3	1.4	0.1	1.2	0.2	1.3
72	N	24.74	7.1	24	2	Y	0	12			0	0
74	N	16.28	5.1	34	2	N	0	12			0	0
72	N	22.65	12.5	41	2	N	0	12			0	0
69	Y	12.55	640	30	2		66.67	12	8	9	33.78	1.7	0.4	1.5	0.3	1.5	1.5	1.6	0.1	1.2	0.8	1.1	0.9	0.9	0.9	0.9	0.1	1.7
63	N		4.4	35	2	N	0	12			0	0
65	N	22.91	7.7	41	2		0	12			0	0
76	N	26.08	17.9	70	2	Y	0	16			0	0
73	Y	16.49	23.3	41	2		7.69	13	1	4	1.47	1.6	0.3	1.6
76	N	22.06	11.9	34	2		0	12			0	0
71	N	23.11	6.4	29	2		0	12			0	0
76	N	21.45	5.4	30	2	Y	0	12			0	0
70	Y	23.14	9.7	26	2	N	16.67	12	2	7	5.53	1.8	0.9	1.7	0.3	1.8
45	N	21.98	3.8	30	2		0	12			0	0
79	Y	27.68	12.6	95	2	N	12.5	16	2	6	1.8	1.5	0.2	1.5	0.3	1.4
71	N	28.04	9.6	21	2	N	0	12			0	0
67	N	27.77	0.9	45	2	Y	0	12			0	0
83	N	24.82	7.2	45	2	N	0	12			0	0
66	N	27.99	4.2	138	2		0	16			0	0
67	N	25	9.2	67	2	N	0	18			0	0
73	N	18.75	5.2	83	2	N	0	18			0	0
62	N	23.59	4.2	71	2		0	18			0	0
78	Y	22.68	12.9	25	2		66.67	15	10	7	31.39	1.6	0.1	1.4	0.3	1.4	0.7	1.4	1.2	1.6	0.2	1.3	0.7	1.1	1.3	1.5	0.8	1.2	1	1.2	0.7	0.7
54	Y	19.92	137	45	2		100	14	14	9	0	0
67	N	27.18	4.6	56	2	N	0	14			0	0
74	Y	25.4	13	41	2		21.43	14	3	7	6.39	1.6	0.5	1.4	0.7	1.2	0.2	1.6
72	Y		47.5	104	2		100	18	18	9	0	0
65	N	21.97	4	31	2	N	0	14			0	0
67	Y	24.54	7	61	2		5.56	18	1	6	0.98	1.5	0.3	1.5
71	N	19.03	7.4	74	2		0	19			0	0
72	Y	23.42	39	30	2	Y	60	15	9	7	23.11	1.8	0.5	1.5	1	1.8	0.6	1.5	0.4	1.6	1.3	1.8	0.3	1.6	0.3	1.6	0.4	1.7	1	1.7
66	N	26.33	14.5	164	2	Y	0	18			0	0
60	N		5.9	33	2	N	0	14			0	0
61	N	27.51	5.2	37	2		0	13			0	0
57	Y	20.06	4.4	37	2		14.29	14	2	8	3.79	1.5	0.6	1.3	0.2	1.5
67	N	25.97	9.6	39	2	N	0	14			0	0
73	N	21.93	5.7	45	2		0	14			0	0
48	N	25.51	6.5	27	2		0	14			0	0
54	N	21.51	5.5	44	2	N	0	14			0	0
60	N	29.39	5.2	78	2	Y	0	19			0	0
66	N	24.34	6.2	60	2	N	0	14			0	0
61	Y	28.38	3.5	42	2	Y	7.69	13	1	6	2.03	0.9	0.3	0.9
74	Y	22.1	4.2			Y	41.67	12	5	6	17.18	1.3	0.9	1	0.5	1.2	0.2	1.3	1.1	1.2	0.1	1.2
61	Y	23.12	17	32	2	N	8.33	12	1	6	1.22	1.5	0.2	1.5
79	Y	25.89	7.4	52	2	Y	40	15	6	7	7.66	1.6	0.5	1.5	0.2	1.4	0.1	1.3	0.1	1.4	0.4	1.6	0.5	1.6
71	Y	19.2	6	22	2	N	21.43	14	3	7	1.92	1.9	0.1	1.9	0.1	1.4	0.2	1.5
55	N		5.2	66	2	N	0	18			0	0
60	N	29.38	6.6	48	2	N	0	14			0	0
60	N	26.72	2.9	25	2		0	15			0	0
42	N	24.45	8.5	28	2	N	0	14			0	0
64	Y	26.96	13.3	51	2	N	53.33	15	8	7	8.37	1.8	0.8	1.6	0.1	1.5	0.1	1.5	0.1	1.4	0.1	1.2	0.3	1.2	0.2	1.5	0.3	1.8
50	Y	21.55	3.2	40	2	Y	40	15	6	6	3.32	1.9	0.2	1.7	0.3	1.3	0.1	1	0.05	1.4	0.1	1.5	0.1	1.9
60	N	21.67	1.1	40	2		0	14			0	0
62	N	23.1	11	35	2	Y	0	15			0	0
75	Y	22.68	124	57	2	N	93.33	15	14	7	56.22	1.9	1.5	1.5	1.2	1.8	1.2	1.6	1.4	1.6	0.2	1.2	1.4	1.6	0.7	1.3	0.2	1.1	0.4	0.8	1.3	1.6	0.4	1.3	1.2	1.3	1.1	1.6	1.8	1.9
76	Y	25.99	125	59	2	N	100	14	14	7	70	1.8	0.3	1.4	1.3	1.3	1.6	1.6	0.7	1.2	0.8	1.6	1.5	1.5	1.1	1.2	1.6	1.6	1.5	1.5	0.8	1.5	1.5	1.6	1.5	1.6	1.6	1.7	1.7	1.8
65	N	23.94	6	65	2	N	0	18			0	0
60	N	25.61	5.3	41	2		0	14			0	0
65	N	24.02	3.7	66	2		0	18			0	0
67	Y	32.88	4	41	2	N	7.14	14	1	4	0.23	0.7	0.05	0.7
77	Y	25.91	17.2	40	2	N	35.71	14	5	7	12.11	1.8	0.6	1.8	0.4	1.8	0.4	1.5	0.3	1.2	0.6	1.2
70	N	20.08	6.2	28	2	N	0	12			0	0
70	N	22.27	3.2	70	2	N	0	16			0	0
75	Y	24.03	9.9	36	2		21.43	14	3	7	3.67	1.6	0.3	1.6	0.4	1.5	0.1	0.9
43	squamous	21.5		151	2	Y						0
65	Y	20.9	65	54	2	Y	100	16	16	7	83.84	2	1.4	2	1.7	2	1.5	1.8	1.6	1.8	1.3	1.7	1.2	1.7	1.5	1.8	1.7	1.9	1.5	1.8	1.8	1.8	2	2	1.5	1.7	1.4	1.8	1.5	1.9	1.3	2	2	2
67	N	23.05	7.2	44	2	N	0	14			0	0
63	Y	21.55	7.8	41	2		6.67	15	1	7	1.86	1.7	0.5	1.7
76	N		6	35	2	Y	0	14			0	0
62	N	25.14	16.1	103	2		0	19			0	0
65	N	17.51	7.4	46	2	N	0	14			0	0
75	Y	22.31	31.4	39	2	N	100	15	15	9	20.83	1.7	0.1	1.7	0.2	1.6	0.2	1.5	0.1	1.4	0.3	1.3	0.4	1.4	0.5	1.4	0.2	1	0.2	1	0.2	0.4	0.6	0.7	0.4	1.2	0.4	0.6	0.5	1.2	0.2	0.8
66	Y	24.17	8.3	29	2	N	13.33	15	2	8	5.58	2	0.2	1.6	1.1	2
65	N	22.76	4.3	34	2	N	0	14			0	0
69	Y	23.88	3.4	45	2		21.43	14	3	6	1.33	1.5	0.1	1.3	0.05	1.4	0.1	1.5
58	N	20.9	3.9	58	2	N	0	14			0	0
73	Y	26.4	210	78	2	Y	100	18	18	9	94.66	1.7	1.7	1.7	1.7	1.7	1.7	1.7	1.2	1.2	1.5	1.5	1.5	1.5	1.5	1.5	1.4	1.6	1.2	1.3	1.5	1.5	1.2	1.3	1.5	1.5	1.5	1.5	1.5	1.5	1.5	1.5	1.5	1.5	1.5	1.5	1.5	1.5
64	N		8.7	69	2	N	0	18			0	0
72	Y	25.82	11	60	2	N	7.14	14	1	7	5.91	1.7	1.2	1.7
71	N	22.06	22.3	179	2	N	0	18			0	0
60	N	25.22	3.1	41	2	N	0	14			0	0
68	N	23.11	3.7	31	2	N	0	14			0	0
69	Y	22.58	3.8	33	2	N	21.43	14	3	6	1.48	1.7	0.05	1.6	0.1	1.7	0.1	1.4
51	N		4.8	80	2	N	0	18			0	0
66	N	27.05	8.7	45	2	N	0	14			0	0
72	N	24.02	8.7	111	2		0	18			0	0
42	N	22.32	9.9	35	2	N	0	14			0	0
68	Y	23.83	7.3	32	2		37.5	16	6	7	7.48	1.7	0.05	1.3	0.1	1.4	0.3	1.7	0.15	1.7	0.6	1.3	0.7	1.4
51	N	24.16	4.4	40	2		0	14			0	0
75	Y	22.21	15.1	47	2	N	66.67	15	10	7	17.05	2	0.1	1.7	0.3	1.8	0.2	2	0.2	1.7	0.3	1.8	1	1.7	1	1.8	0.3	1.7	0.5	2	0.5	1.7
72	Y	21.47	90	54	2		93.33	15	14	9	55.86	1.9	0.5	1.6	0.6	1.9	1.2	1.5	1.4	1.4	1.1	1.4	1.4	1.6	0.3	1.4	0.6	1.5	1.4	1.5	0.8	1.6	0.8	1.2	1.7	1.9	1.5	1.5	1	1.3
55	N	25.78	3.5	34	2	N	0	14			0	0
72	N	24.84	8.1	71	2	N	0	18			0	0
79	N	17.01	6	36	2	N	0	15			0	0
66	Y	25.77	4.5	39	2	N	42.86	14	6	6	10.25	1.4	0.1	1.3	0.2	1.3	0.8	1.4	0.3	1.2	0.1	1.1	0.15	1.4
67	N	26.67	3.8	38	2		0	14			0	0
68	N	23.81	6	48	2	N	0	14			0	0
67	N		3.6	46	2	N	0	14			0	0
72	N	23.53	9	74	2	N	0	18			0	0
69	N	23.14	24.7	43	2	N	0	15			0	0
58	N	22.23	4.2	71	2	N	0	18			0	0
77	N	20.44	6.8	33	2	Y	0	14			0	0
66	N	21.83	3.3	46	2		0	14			0	0
66	Y	24.39	3.6	50	2	N	7.14	14	1	6	0.59	1.6	0.1	1.6
59	N	23.53	6.2	37	2	N	0	14			0	0
80	Y	22.76	5.3	42	2		6.67	15	1	6	0.93	1.5	0.2	1.5
50	Y	25.04	4.6	45	2		14.29	14	2	6	3.29	1.8	0.4	1.7	0.4	1.8
40	N	24.49	8.3	38	2		0	14			0	0
59	Y	27.39	5.8	25	2	N	46.67	15	7	6	7.56	2	0.1	2	0.3	1.3	0.2	1.7	0.1	1.2	0.3	1.3	0.4	1.4	0.3	1.4
85	Y	20.82	1360			Y	75	4	3	8	51.06	1.3	0.4	1.3	1	1.2	1	1
73	N	20.86	6.2	66	2	N	0	18			0	0
73	Y	18.13	0.2	21	2		42.86	14	6	7	10.82	1.8	0.6	1.6	0.3	1.4	0.2	1.5	0.5	1.7	0.5	1.8	0.4	1.6
69	N	25.97	5.9	46	2	N	0	14			0	0
61	N	27.34	7.2	80	2	N	0	18			0	0
61	N	25.91	3	32	2	N	0	14			0	0
47	Y	29.76	7.7	28	2	N	7.14	14	1	6	4.05	1.8	0.9	1.8
78	Y	21.23	174	66	2	Y	100	15	15	9	56.16	1.8	1	1.3	0.8	1.4	0.3	1.2	1.4	1.4	0.3	0.8	0.7	1.8	1.2	1.2	1	1.3	0.4	1.6	1.3	1.3	0.9	1.8	0.8	1.5	1.8	1.8	0.2	1.7	0.2	1.8
61	N	22.95	3.9	57	2	N	0	14			0	0
64	N	25.06	3.5	53	2	N	0	14			0	0
71	N	26.73	8.3	38	2	N	0	14			0	0
70	N	25.85	6.4	80	2		0	18			0	0
62	N	26.49	4.3	56	2		0	14			0	0
67	Y	25.82	4.6	33	2		21.43	14	3	7	3.05	1.7	0.2	1.4	0.2	1.7	0.2	1.6
59	Y	25.43	11.7	41	2		20	15	3	7	6.7	2	0.6	1.5	0.5	2	0.4	1
64	Y	27.36	11	39	2	Y	46.67	15	7	7	20	1.9	0.7	1.7	0.5	1.9	0.9	1.5	0.5	1.5	0.6	1.7	1.2	1.5	0.8	1.3
69	Y	25.64	10.5	45	2		26.67	15	4	7	6.94	1.7	0.2	1.7	0.7	1.1	0.1	1.6	0.7	0.8
63	Y	25.25	9.5	58	2		8.33	12	1	6	0.45	1.8	0.1	1.8
48	N	23.04	6.1	34	2		0	14			0	0
42	N	22.84	6.3	29	2	Y	0	14			0	0
74	N	20.66	28.7	93	2		0	18			0	0
71	Y	19.57	8.5	47	2	N	28.57	14	4	7	6.54	1.7	0.1	1.4	0.8	1	0.4	1.4	0.1	1.7
63	N	25.86	6	74	2	N	0	18			0	0
77	N	20.98	8	50	2		0	14			0	0
45	GIST	24.34	0.9	66	2	Y	0	3			0	0
56	N	27.72	13.2	74	2		0	18			0	0
56	N	22.31	12.4	39	2	N	0	14			0	0
73	N	21.79	6.8	66	2	N	0	18			0	0
52	N	23.24	5.4	42	2	N	0	14			0	0
62	N	21.87	3.9	33	2	N	0	14			0	0
71	N	23.23	3.8	35	2	N	0	14			0	0
52	N	26.77	6.7	34	2		0	14			0	0
55	N	24.62	5.2	31	2		0	14			0	0
51	N	25.86	5.4	19	2	N	0	8			0	0
63	N	26.09	3.4	45	2	Y	0	14			0	0
65	N	23.84	4.3	65	2		0	18			0	0
61	N		6.2	67	2		0	16			0	0
62	N	23.95	9.7	75	2	Y	0	18			0	0
62	Y	26.72	9.8	27	2		7.14	14	1	7	2.27	1.7	0.5	1.7
72	N	23.62	4.9	36	2	N	0	14			0	0
66	N	22.21	3.8	38	2	N	0	14			0	0
62	Y	25.1	3.4	43	2	N	6.67	15	1	6	0.85	1.9	0.2	1.9
52	Y	23.92	3.9	29	2	N	40	15	6	6	19.36	1.8	0.2	1.7	0.4	1.8	0.3	1.3	0.7	1.6	1.2	1.2	0.7	1.3	0.6	1.3	0.7	1.2
73	Y	22.46	16.8	75	2	Y	40	20	8	7	14.52	1.8	0.2	1.7	0.4	1.8	0.3	1.3	0.7	1.6	1.2	1.2	0.7	1.3	0.6	1.3	0.7	1.2
51	N	25.18	11.6	43	2	N	0	14			0	0
49	Y	22.68	19.9	23	2	Y	62.5	16	10	9	31.11	1.7	0.3	1.6	1.4	1.6	0.8	1.1	0.3	1.5	0.7	1	0.9	1.5	0.5	1.6	0.8	1.2	0.7	1.7	0.6	1.3
68	N	23.14	25.3	57	2		0	14			0	0
67	N	25.4	14.1	91	2	Y	0	18			0	0
57	N	26.03	3.5	41	2	N	0	14			0	0
62	N	20.94	8.2	35	2	N	0	14			0	0
67	N	20.72	25.6	57	2		0	15			0	0
62	N	26.77	1.4	77	2	Y	0	14			0	0
62	N	24.38	2	41	2	N	0	15			0	0
70	N	28.08	0.3	24	2	N	0	15			0	0
74	N	20.62	8.6	41	2	Y	0	14			0	0
80	N	22.57	5.7	105	2		0	14			0	0
66	N	25.82	6.5	143	2	N	0	19			0	0
58	N	24.91	4.1	40	2	N	0	14			0	0
72	Y	14.7	3.1	19	2		25	12	3	6	5.95	1.6	0.2	1.4	0.4	1.6	0.5	1.3
87	Y		7	36	2		7.14	14	1	6	0	0
45	N	24.09	7.7	28	2	N	0	14			0	0
80	Y	27.89	4.2	96	2	Y	42.11	19	8	8	6.9	2	0.2	1.8	0.7	1.9	0.2	2	0.1	2	0.1	2	0.2	1.8	0.5	1.4	0.4	1.8
41	N	26.08	5.8	26	2		0	14			0	0
65	N	25.16	6.1	50	2	N	0	15			0	0
71	N	24.09	10.3	103	2	N	0	18			0	0
58	N	24.24	6.6	26	2		0	14			0	0
63	N	22.91	4.9	50	2	Y	0	14			0	0
71	N	26.67	18.5	78	2	N	0	18			0	0
72	N	24.96	5.8	38	2	N	0	14			0	0
87	Y		19.8	77	2		68.42	19	13	8	41.57	1.9	0.9	1.7	1	1.9	0.7	1.5	1	1.6	1.5	1.8	1.3	1.5	0.1	1.6	0.9	1.5	0.9	1.7	1.1	1.5	1.3	1.5	1.3	1.7	1.8	1.8
55	N	26.09	1.2	32	2	N	0	15			0	0
73	Y	22.39	9.5	111	2		11.11	18	2	6	1.67	1.5	0.3	1.5	0.2	1.2
69	N	19.84	7.6	37	2	Y	0	15			0	0
63	N		10.6	28	2		0	14			0	0
60	N	25.91	7.7	70	2		0	18			0	0
80	Y	21.87	141	46	2	Y	100	12	12	8	49.76	2	0.6	2	0.8	2	1.3	2	1.3	2	1.2	1.8	1	1.9	0.3	1.6	1.4	1.7	0.9	1.2	0.6	1.8	0.6	1.8	0.3	1.4
58	N	27.46	5.1	64	2		0	18	0		0	0
64	N	23.14	5.7	47	2	N	0	14	0		0	0
80	N	25.15	20.4	54	2	N	0	14	0		0	0
70	N	24.44	9.5	47	2	N	0	14	0		0	0
62	Y	25.04	89.0	46	2	Y	85.71	14	12	8	31.69	1.8	0.2	1.5	0.7	1.7	0.5	1.6	0.2	1.4	0.6	1.8	0.8	1.7	1	1.6	0.6	1.8	0.5	1.6	0.9	1.5	0.7	1.5	1	1.5
59	N	26.22	9.8	58	2		0	13	0		0	0
66	N	26.06	8.8	30	2		0	16	0		0	0
41	Y	24.31	4.3	30	2	N	16.67	12	2	6	1.37	1.5	0.05	1.4	0.2	1.5
68	N	26.85	5.5	52	2	N	0	12	0		0	0
67	N	22.22	5.7	69	1		0	16	0		0	0
57	Y	23.53	2.4	19	1		25	12	3	8	2.75	1.5	0.2	1.5	0.2	1.5	0.2	1.1
53	N	20.24	8	53	2	N	0	12	0		0	0
69	N	18.4	7.1	45	2		0	12	0		0	0
64	N	28.7	3	26	2	Y	0	12	0		0	0
66	Y	28.58	9.5	29	2	N	25	12	3	6	1.72	1.4	0.2	1.2	0.1	1.4	0.05	1.3
77	Y	23.53	29	37	1	N	92.31	13	12	8	21.9	1.9	0.1	1.7	0.3	1.6	0.7	1.5	0.4	1.5	0.7	1.5	0.4	1.7	0.2	1.3	0.4	1.7	0.7	1.7	0.3	1.9	0.4	1.6	0.7	1.6
61	N	25.46	10.1	56	1		0	14	0		0	0
79	N	24.22	1.1	43	2		0	12	0		0	0
67	N	25.78	7.6	55	2		0	12	0		0	0
75	N	29.72	10.2	62	1		0	12	0		0	0
73	N	23.94	23.8	52	2	N	0	12	0		0	0
70	N	22.76	3.4	30	2	Y	0	12	0		0	0
62	N	24.31	9.4	44	2	N	0	12	0		0	0
68	N	24.56	6.9	46	2		0	12	0		0	0
67	N	23.24	7.3	62	2	N	0	16	0		0	0
71	N	24.77	4.7	40	2	Y	0	12	0		0	0
73	Y	24.09	5.5	49	2	N	16.67	12	2	7	4.24	1.5	0.6	1.5	0.1	1.5
44	N	28.41	4.1	29	2	Y	0	12	0		0	0
69	Y	24.61	33.8	47	1	N	75	12	9	7	37.62	1.9	1	1.9	0.6	1.8	0.4	1.8	1	1.7	1	1.6	0.1	1.5	1.3	1.7	1.5	1.7	0.7	1.6
62	N	26.54	6.6	62	2	N	0	12	0		0	0
66	N	22.79	0.5	19	1	N	0	12	0		0	0
59	N	23.05	1.9	22	1	Y	0	12	0		0	0
83	Y	20.31	53	42	1	Y	75	12	9	7	37.17	2.2	0.9	1.1	0.6	1.6	0.8	1.4	1	1.8	0.7	1	1.3	2.2	0.4	1.2	0.3	1.1	1.1	1.8
76	Y	24.16	16.3	33	1	Y	41.67	12	5	7	10.95	1.6	0.6	1.6	0.4	1.5	0.5	1	0.4	1	0.3	1.4
65	N	21.11	1.2	45	1	N	0	12	0		0	0
73	Y	26.77	31.3	94	2		6.25	16	1	6	2.6	1.5	0.7	1.5
79	N	30.47	3	51	1	N	0	12	0		0	0
34	N	31.07	6.8	26	2		0	12	0		0	0
44	N	26.44	4.2	22	2		0	12	0		0	0
39	N	25.16	5.7	35	2		0	12	0		0	0
75	N		3.9	63	2	N	0	12	0		0	0
58	N	21.6	4.8	48	2	N	0	12	0		0	0
67	N	28.63	2.5	40	2	Y	0	12	0		0	0
62	Y	24.58	7.4	50	2		8.33	12	1	6	2.66	1.6	0.5	1.6
68	Y	25.71	15.4	47	2	N	75	12	9	7	22.46	1.4	0.1	1.2	0.8	1.4	0.5	1.2	0.1	1	0.1	1	0.5	1.2	0.5	1.2	0.3	0.8	0.2	1.3
71	Y	23.42	20.1	32	1	N	7.14	14	1	6	1.2	1.3	0.2	1.3
65	N	22.41	0.8	23	1	Y	0	13	0		0	0
72	N	21.94	6.1	53	1	N	0	13	0		0	0
64	N	19.84	4.3	44	2	N	0	12	0		0	0
52	Y	23.15	11	21	1		38.46	13	5	6	12.57	1.7	0.4	1.7	0.8	1.3	0.6	1.5	0.05	1.5	0.3	1.5
63	N	26.64	3.6	35	2	N	0	12	0		0	0
56	N	27.18	4.8	55	2	Y	0	12	0		0	0
67	Y	25.1	13.1	23	2	Y	33.33	12	4	7	10.53	1.6	0.3	1.5	0.1	1.5	1	1.6	0.8	1.2
64	N	18.34	3.5	42	2	N	0	12	0		0	0
71	Y	24.24	3.6	32	2	N	58.33	12	7	6	10.94	1.6	0.3	1.6	0.5	1.6	0.4	1.6	0.3	1.4	0.05	1.4	0.1	1	0.1	1.6
71	Y	26.75	7.5	44	1	Y	50	12	6	9	29.76	1.8	0.9	1.5	1	1.8	0.3	1.4	1	1.3	1	1.6	0.8	1.4
70	Y	21.72	9.7	34	2	N	16.67	12	2	7	4.1	1.7	0.5	1.7	0.05	0.9
71	N	25.06	2.7	37	2		0	12	0		0	0
72	N	26.08	7.9	132	2		0	12	0		0	0
68	N	24.57	0.9	20	1	N	0	12	0		0	0
40	N	28.71	4.7	20	2		0	12	0		0	0
68	N	27.22	5.3	55	2	N	0	13	0		0	0
75	N	21.51	4.6	19	2	N	0	12	0		0	0
69	Y	20.86	4.8	27	2	Y	8.33	12	1	6	0.67	1.6	0.1	1.6
53	Y	25.65	9.9	27	2		41.67	12	5	6	11.25	1.6	0.3	1.6	0.7	1.6	0.3	1.2	0.3	1.5	0.2	1.3
63	Y	21.22	8.3	28	1	N	23.08	13	3	7	6.04	1.7	0.05	1	0.4	1.7	0.8	1.4
68	N	23.88	12	53	2		0	12	0		0	0
46	N	22.58	6.5	21	1	N	0	13	0		0	0
73	Y	25.91	7.4	42	2	N	33.33	12	4	6	3.64	1.8	0.05	1.6	0.2	1.8	0.1	1.6	0.4	1.7
57	N		5.6	66	2	N	0	12	0		0	0
67	N	23.88	7.7	62	2	N	0	12	0		0	0
52	N	23.88	8.4	52	2		0	12	0		0	0
57	N	27.47	5.6	40	2		0	12	0		0	0
56	N	23.62	5.5	41	1		0	12	0		0	0
55	N	23.51	4.2	23	2	N	0	12	0		0	0
56	N	27.89	7	47	2		0	12	0		0	0
47	N	27.44	9.5	25	2	N	0	12	0		0	0
67	N	23.88	45.8	84	2	N	0	12	0		0	0
63	Y	21.3	5.8	31	1	N	30.77	13	4	6	7.93	1.5	0.2	1.5	0.2	1.3	0.5	1.1	0.4	1.1
63	N	25.21	5.8	64	2	N	0	12	0		0	0
75	Y		8.2	30	2	N	16.67	12	2	7	4.03	1	0.1	1	0.4	1
63	Y	19.82	3.5	31	2		8.33	12	1	6	1.28	1.4	0.2	1.4
70	Y	22.04	11.5	32	2	Y	8.33	12	1	7	1.7	1.7	0.3	1.7
59	Y	23.94	3.4	46	2	N	16.67	12	2	6	3.23	1.7	0.4	1.7	0.2	1.4
70	Y	21.99	132.9	47	1	Y	46.15	13	6	7	14.53	1.7	0.1	1.7	0.4	1	0.4	1	0.2	1.2	0.6	1.1	0.9	1.2
64	N	25.21	6.8	51	2	N	0	12	0		0	0
68	N	26.13	16.5	71	2	N	0	12	0		0	0
64	N		12.6	35	2		0	12	0		0	0
62	N	25.07	3.6	52	2	N	0	14	0		0	0
57	N	26.08	4.9	27	2	Y	0	14	0		0	0
66	N	27.12	5.3	60	2	N	0	14	0		0	0
80	Y	22.32	5.2	50	1	N	53.33	15	8	9	21.65	1.9	0.4	1.5	0.5	1.5	0.8	1.4	0.9	1.4	1.4	1.7	1.3	1.3	0.3	1.9	0.2	1.4
94	Y	26.37	43.5	27	2		83.33	12	10	8	35.15	1.6	0.4	1.3	0.5	1	1	1.1	0.8	1.5	0.1	1.3	0.6	1	1	1	1.1	1.6	0.2	0.6	0.1	1.3
68	N	25.59	5.5	58	2		0	13	0		0	0
67	N	20.31	5	111	2	N	0	18	0		0	0
74	N	26.3	5.9				0	14	0		0	0
82	Y		42.1	93	2		6.25	16	1	6	0.86	1.9	0.2	1.9
58	N	23.46	35.6	48	1		0	14	0		0	0
58	N	22.23	5.8	47	1	N	0	14	0		0	0
70	N	25.39	7.8	27	1	Y	0	14	0		0	0
64	N	25.73	4.8	90	2	N	0	18	0		0	0
72	N		5.7	44	1		0	14	0		0	0
65	N	23.51	10.3	106	2	Y	0	14	0		0	0
67	N	21.83	8.6			Y	0	14	0		0	0
56	N		14.6	45	2	N	0	12	0		0	0
62	Y	22.34	2.9	35	1		53.85	13	7	6	9.11	1.9	0.15	1.3	0.2	1.9	0.1	1.5	0.7	1.5	0.5	1.6	0.2	1.5	0.2	1.9
66	N	20.32	4.1	23	2	N	0	12	0		0	0
57	Y	26.57	7.8	25		Y	100	12	12	6	47.76	1.5	0.5	1.3	0.4	1.2	0.9	1.4	0.7	1.2	0.8	1.4	0.5	1.2	0.4	1.5	0.4	1.4	0.3	1.2	0.3	1.2	0.6	1.2	0.6	1.5
61	N		7.3	57	2		0	12	0		0	0
59	N	17.71	11	26	2	N	0	12	0		0	0
62	Y	26.49	5.7	41	1	N	7.69	13	1	6	0.97	1.3	0.2	1.3
69	N	21.11	4.8	39	2	N	0	12	0		0	0
77	Y	21.8	2.8	32	1	N	33.33	12	4	7	8.84	1.6	0.1	1.5	0.1	1.6	0.6	1.5	0.5	1
70	Y	22.96	11	45	1	N	53.85	13	7	7	8.05	1.6	0.2	1.6	0.1	1.3	0.3	1.1	0.1	1.2	0.2	1.5	0.2	1	0.3	1
52	Y	28.73	2.1	21	1	N	7.69	13	1	6	0.56	1.5	0.1	1.5
63	Y	24.34	38	32	1	Y	76.92	13	10	7	30.35	1.7	0.3	1.5	1.1	1.6	1	1.7	0.5	1.5	0.9	1.5	0.1	1.5	0.4	1.5	0.7	1.3	0.6	1.7	0.5	1.1
59	N	25.24	7.3	30	2	N	0	12	0		0	0
63	N	26.4	8.9	33	2	N	0	12	0		0	0
71	Y	23.67	3.7	41	2	Y	8.33	12	1	6	0.24	1.4	0.04	1.4
69	N		4.1	21	1	N	0	12	0		0	0
55	N	27.72	3.7	34	1	N	0	13	0		0	0
73	Y	18.22	23.9	18	1	Y	8.33	12	1	8	2.68	1	0.3	1
60	N	25.51	1.9	32	1	Y	0	13	0		0	0
67	N	23.62	14.3	52	2	N	0	12	0		0	0
53	N	24.86	1.6	29	1		0	13	0		0	0
58	Y	27.47	3	33	2	N	16.67	12	2	6	3.52	1.4	0.2	1.4	0.3	1.3
68	N	26.06	21.1	97	2	N	0	16	0		0	0
73	N	23.39	5.6	54	2		0	13	0		0	0
73	N	26.13	43.5	124	2	Y	0	16	0		0	0
65	N	22.41	12.7	51	1	Y	0	12	0		0	0
73	Y	25.77	5.1	41	1		7.69	13	1	6	0.24	1.7	0.04	1.7
61	N	24.91	14.7	37	2	N	0	12	0		0	0
69	N	25.1	3.6	37	2	N	0	12	0		0	0
68	N	26.4	5.7	77	2	N	0	12	0		0	0
45	N	22.94	6	12	2		0	12	0		0	0
51	N	27.61	1.1	24	1		0	13	0		0	0
69	N		5.8	62	2	N	0	12	0		0	0
70	N	24.39	0.6	33	1		0	12	0		0	0
66	N	25.1	5.9	49	2	N	0	12	0		0	0
70	N	23.14	4.4	34	2	N	0	12	0		0	0
68	N	25.39	6	77	2	N	0	16	0		0	0
67	Y	20.83	3.9	21	1	N	7.69	13	1	6	1.2	1.3	0.2	1.3
63	Y	17.36	426	49	1		100	13	13	9	68.75	1.7	1.4	1.6	1.3	1.4	1.5	1.6	1.4	1.4	1.2	1.5	1.1	1.6	1.6	1.7	1.3	1.5	1.4	1.4	0.8	1.1	0.5	1.5	0.5	1.6	1.4	1.5
62	N	28.96	6.4	46	2	N	0	12	0		0	0
77	N	23.05	12.5	65		N	0	12	0		0	0
85	Y	22.77	4581.1			Y	100	12	12	10	80.4	1.8	1.7	1.8	1.1	1.3	0.9	1	1.1	1.3	1.4	1.5	1.5	1.5	1.5	1.5	1.2	1.5	1.2	1.4	1.4	1.5	1.6	1.6	1.4	1.4
66	Y	24	30.4	100	2		8.33	12	1	7	2.98	1.5	0.5	1.5
67	Y	18.9	8.3	62	1	N	7.69	13	1	6	1.07	1.3	0.2	1.3
62	N	29	4.2	45	2	N	0	12	0		0	0
77	Y	23.63	11.6	18	1	Y	23.08	13	3	7	5.81	1.3	0.3	0.7	0.6	1.3	0.1	1.3
64	N	22.49	5.6	69	1		0	12	0		0	0
56	N	22.31	5.6	31	2	N	0	12	0		0	0
69	Y	25.82	10.1	67	1	Y	7.69	13	1	6	0.95	1.6	0.2	1.6
64	N	20.72	6.2	51	1		0	13	0		0	0
69	Y	27.61	4.5	23	1	N	7.69	13	1	6	0.17	1.2	0.03	1.2
69	Y	24.24	3.4	27	2	N	8.33	12	1	7	1.33	1.3	0.2	1.3
66	N	23.59	17.6	28	1	Y	0	12	0		0	0
46	N	24.85	12.6	25	2		0	12	0		0	0
76	Y	25.53	68.8	31	1	N	53.85	13	7	7	34.3	1.5	1	1.5	0.6	1.3	0.3	1.2	1	1.5	1.5	1.5	0.3	1.2	1.2	1.2
63	Y	27.9	4.2	32	1	N	16.67	12	2	6	2.33	1.7	0.2	1.7	0.2	0.9
64	N	25.27	3.5	37	2		0	12	0		0	0
68	Y	22.05	10.8	53	2	N	16.67	12	2	6	2.99	1.8	0.4	1.8	0.2	1.6
65	N	25.38	5.6	67	2		0	12	0		0	0
79	Y	21.76	7	36	1	N	15.38	13	2	6	1.15	1.6	0.2	1.6	0.05	1.6
70	N	25.1	5.7	51	2		0	12	0		0	0
51	N	27.58	3.2	28	2	Y	0	12	0		0	0
69	Y	24.73	4.9	36	1	N	8.33	12	1	7	1.48	1.7	0.2	1.7
67	N	28.45	11.3	45	1	N	0	13	0		0	0
62	N	23.73	9.3	93	2		0	12	0		0	0
43	N	28.04	5.8	40	2	N	0	12	0		0	0
78	Y	24.89	59.2	55	1	N	100	13	13	8	90.3	1.8	1.8	1.8	1.7	1.7	1.4	1.4	0.7	1	1.5	1.5	1.7	1.7	1	1.6	1.4	1.4	0.6	1.4	1.7	1.7	1.8	1.8	1.3	1.5	1.4	1.6
68	N	23.38	4.2	28	2	N	0	12	0		0	0
70	Y	21.8	45.6	33	1		50	12	6	9	34.54	1.8	1.3	1.5	1.5	1.5	1.1	1.6	0.4	1.5	1.8	1.8	0.6	1.7
70	N	29.86	10.9	214	2	N	0	12	0		0	0
54	N	23.39	15.9	27	2	N	0	12	0		0	0
61	Y	24.88	9.9	59	1		7.69	13	1	6	0.48	1.7	0.1	1.7
60	N	24.05	6.2	82	2		0	12	0		0	0
64	N	20.76	8.4	43	1	Y	0	13	0		0	0
74	N	21.68	32	45	2	Y	0	12	0		0	0
66	N	25.93	20	237	2	N	0	12	0		0	0
53	N	23.21	3.7	27	1	N	0	12	0		0	0
64	N	24.5	6.9	44	2		0	12	0		0	0
59	Y	21.62	16.1	44	2	Y	46.15	13	6	7	12.26	2	0.2	1.5	0.5	2	0.5	1.5	0.3	1.3	0.5	1.4	0.6	1.8
66	N	24.36	7.2	42	2		0	12	0		0	0
65	N	24.55	4.4	48	2	Y	0	13	0		0	0
65	Y	21.56	28.5	68	2	N	25	12	3	6	4.95	1.5	0.3	1.5	0.2	1.4	0.5	1.2
75	N	27.68	11.9	55	2	N	0	12	0		0	0
68	N	27.64	7.5	65	2	N	0	16	0		0	0
60	N	22.53	4.8	39	2	N	0	12	0		0	0
70	N	20.53	6.2	39	2	N	0	12	0		0	0
69	N	25.19	11.6	56	1		0	12	0		0	0
55	N	21.52	1.6	34	2	Y	0	12	0		0	0
73	Y	30.5	5.4	29	2	N	50	12	6	6	20.07	1.4	0.5	1.3	0.4	1.3	0.3	1.2	0.8	1.1	1	1	0.03	1.4
57	N	23.05	4.4	36	2	N	0	12	0		0	0
63	N		15.3	42			0	12	0		0	0
78	N	19.07	0.3	14	1	N	0	6	0		0	0
61	N	24.69	10.1	84	1	N	0	13	0		0	0
66	N	27.05	9.5	54	1		0	12	0		0	0
67	Y	23.11	315.5	71	1	N	100	12	12	9	79.89	1.8	1.1	1.5	1.1	1.6	1.7	1.8	1.5	1.6	1.5	1.7	1.2	1.6	1	1.3	0.9	1	1.3	1.4	1.3	1.6	0.9	1	1.2	1.3
77	Y	18.97	10	20	2	N	16.67	6	1	6	4.11	1.5	0.3	1.5
60	Y	23.34	21.5	32	1	N	75	12	9	7	25.91	1.6	0.4	1.6	0.2	1.5	1.1	1.4	1.3	1.6	0.4	1.5	0.1	1.3	0.9	1.5	0.4	1.5	0.2	0.9
77	Y		6.1	30	2		50	12	6	6	12.65	1.5	0.2	1.4	0.3	1.5	0.2	1.3	0.2	1.2	0.9	1.2	0.3	1.2
39	N	28.26	8	34	2		0	12	0		0	0
64	Y	23.38	4.9	42	2	N	16.67	12	2	6	2.6	1.3	0.3	1.3	0.1	1.3
78	N	23.57	4.5	39	1		0	13	0		0	0
68	N	23.67	6	22	1	Y	0	13	0		0	0
77	N	23.94	7.5	65	2	N	0	12	0		0	0
71	N	24.84	8.1	54	2	N	0	12	0		0	0
73	Y	13.15	1954	44	1		75	12	9	9	50.15	1.7	1.3	1.5	0.5	0.8	0.6	1.2	1.2	1.2	0.9	1.2	0.4	1.7	0.5	0.7	0.4	1	1	1.1
61	N	24.51	5.8	26	1	N	0	12	0		0	0
69	Y	24.09	7.2	24	2	Y	41.67	12	5	6	11.18	1.7	0.5	1.7	0.3	1.4	0.3	1.5	0.5	1	0.2	1.6
41	N	21.34	3.3	20	2		0	12	0		0	0
82	N	22.15	21.4	58	2	N	0	12	0		0	0
66	N	26.7	3.8	43	2		0	12	0		0	0
42	Y	23.05	3.2	22	2	N	8.33	12	1	6	1.12	1.3	0.2	1.3
68	Y	23.88	4.9	33	2	N	33.33	12	4	7	14.86	1.5	0.6	1.5	0.7	1.4	1	1.4	0.3	1.4
56	N	26.17	8.5	37	2	N	0	12	0		0	0
63	N	24.22	7.5	50	1	N	0	13	0		0	0
70	N	23.05	3.6	47	2	N	0	12	0		0	0
61	N	26.22	4.8	56	2		0	12	0		0	0
71	N	20.44	4.7	35	2	N	0	12	0		0	0
67	Y	26.53	36.8	37	1	Y	46.15	13	6	7	18.89	1.7	0.2	0.9	1	1.2	1.1	1.7	0.2	1.2	0.5	1.5	0.4	1
76	N	24.62	3.9	46	2	Y	0	12	0		0	0
77	N	25.2	19.6	175	1	N	0	12	0		0	0
72	N	25.1	6.7	90	2		0	12	0		0	0
68	Y	24.17	11.4	33	2	N	25	12	3	7	7.57	1.6	0.3	1.6	0.1	1.5	1	1.5
70	N	26.45	4.6	39	1	N	0	12	0		0	0
69	N	25.01	1.8	28	1		0	12	0		0	0
72	Y	28.23	8.6	29	1	N	100	13	13	8	56.52	1.8	0.8	1.5	1.1	1.2	0.8	1.8	0.7	1	0.4	1.4	1.2	1.6	0.8	1.6	0.8	1.2	1.3	1.7	0.6	1.5	0.4	1.2	0.3	1.2	1.2	1.5
63	N	20.13	4.4	43	2		0	12	0		0	0
63	N	25.91	5.5	18	2	N	0	12	0		0	0
60	N	23.31	7.1	36	2	N	0	12	0		0	0
61	N	23.89	6.5	62	2		0	12	0		0	0
60	N	21.47	8.8	108	2	N	0	12	0		0	0
71	N	20.58	4.6	51	2	N	0	12	0		0	0
34	N	30.35	5.1	27	2		0	12	0		0	0
60	Y	25.78	6	40	2	N	16.67	12	2	7	5.03	1.7	0.2	1.7	0.7	1.7
64	N	23.46	3.2	23	2	Y	0	12	0		0	0
65	Y		12.9	31	2		16.67	12	2	7	7.73	1.5	0.6	1.3	0.9	1.5
49	N	22.06	3.4	26	2		0	12	0		0	0
53	N	26.03	6.4	32	2		0	12	0		0	0
63	N	21.71	3.9	24	2	N	0	12	0		0	0
59	N	24.61	8.2	28	2	N	0	12	0		0	0
66	N	29.05	6.4				0	12	0		0	0
81	Y	23.92	22.4	36	1	Y	33.33	12	4	8	20.92	1.7	0.6	1.5	1.2	1.7	1.4	1.7	0.9	1.6
59	N	18.65	0.6	24	2	Y	0	12	0		0	0
63	Y	25.1	4.2	24	1	Y	25	12	3	7	5.59	1.4	0.1	1.4	0.3	1.2	0.6	1.3
66	N	24.97	3.6	34	2	N	0	12	0		0	0
57	N	23.57	5	25	2	N	0	12	0		0	0
64	N	25.1	6.7	62	2		0	12	0		0	0
65	Y	24.17	6.2	21	1	N	33.33	12	4	6	4.24	1.7	0.1	1.7	0.1	1.4	0.4	1.1	0.1	1.3
62	N	26.03	4.1	44	2	N	0	12	0		0	0
69	N	26.03	5.9	50	1		0	12	0		0	0
65	N	22.72	4.4	46	2		0	12	0		0	0
71	Y		11.1	30	1	N	15.38	13	2	9	1.99	1.8	0.1	1.8	0.3	1.4
68	N		3.4	44	2	N	0	12	0		0	0
50	Y		9.9	37	2		66.67	12	8	6	1.18	2.6	0.02	1.9	0.02	1.9	0.04	1.9	0.03	1.8	0.02	1.6	0.05	2.6	0.02	1.6	0.02	1.3
69	Y		43.3	26	1	Y	53.85	13	7	9	19.23	1.6	0.8	1.4	0.1	1.4	0.3	1.2	0.4	1.4	0.7	1.5	0.8	1.6	0.4	1.3
35	N		5.2	26	2	N	0	12	0		0	0
68	N		4.6	57	2	N	0	12	0		0	0
58	Y		3.3	47	2	N	8.33	12	1	6	0.11	1.2	0.02	1.2
46	N		4.9	34	2		0	12	0		0	0
79	N		9.3	44	1		0	13	0		0	0
44	N		4.5	44	2		0	12	0		0	0
70	N		4.5	40	2	N	0	12	0		0	0
72	N		11.4	70	1	N	0	16	0		0	0
67	Y		45.8	50	2	N	50	12	6	6	20.97	1.8	0.3	1.7	1.3	1.6	1.3	1.5	0.2	1.8	0.6	1.6	0.2	1.4
62	N		28.5	64	1		0	16	0		0	0
68	Y		3.9	26	2	Y	25	12	3	7	8.84	1.6	0.8	1.6	0.6	1.6	0.2	1.5
62	N		4.3	30	1	N	0	13	0		0	0
65	N		14.4	47	2	Y	0	12	0		0	0
66	N		3.4	44	2	N	0	12	0		0	0
74	Y		14.1		1	N	25	4	1	6	2.42	1.6	0.15	1.6
59	Y		3.9	32	2	N	8.33	12	1	6	0.4	1.3	0.08	1.3
63	Y		7.9	60	2	N	16.67	12	2	6	0.33	1.5	0.02	1.5	0.05	1.5
61	Y		3.7	31	2	N	33.33	12	4	7	10.29	1.8	0.7	1.8	0.3	1.7	0.6	1.8	0.5	1.3
53	N		4.6	32	2	Y	0	12	0		0	0
58	N		6.4	26	2		0	12	0		0	0
64	N		4	41	2	N	0	12	0		0	0
80	Y		12.7	52	1	N	75	12	9	9	47.93	2.7	0.2	1.9	0.8	1.3	1.1	1.5	0.6	1	0.3	1.6	0.3	1.1	1	1.5	1.1	1.1	2.7	2.7
63	N		4.9	54	2	N	0	12	0		0	0
63	N		3.6	48	2	Y	0	12	0		0	0
57	N		3.7	31	2		0	12	0		0	0
56	Y		7	34	2	Y	41.67	12	5	7	12.37	1.6	0.1	1.4	0.6	1.6	1	1.5	0.3	1.6	0.3	1.4
65	N		11.7	61	1		0	17	0		0	0
61	N		3.2	52	1	N	0	12	0		0	0
62	Y		12	71	2	N	43.75	16	7	6	6.64	1.9	0.1	1.2	0.1	1.5	0.3	1.5	0.3	1.2	0.3	1.1	0.3	1.3	0.3	1.9
57	N		18.2	72	2	N	0	16	0		0	0
51	N	25.04	4.7	35	2		0	12	0		0	0
78	Y	25.95	14.9	94	2		17.65	17	3	7	3.87	1.6	0.4	1.6	0.2	1.3	0.5	1.2
52	Y		4	29	1		61.54	13	8	7	24.37	3.4	0.8	3.4	0.3	1.6	0.8	1.3	0.1	1.4	0.2	2	0.4	1.7	0.8	1.6	1.4	2.4
62	Y		33.7	78	2	N	6.25	16	1	6	1.23	1.6	0.3	1.6
77	N		7.1	48	2	N	0	12	0		0	0
44	N	27.61	5.8	30	2		0	12	0		0	0
71	N	23.83	22.5	60	1	Y	0	12	0		0	0
65	N	24.01	0.6	23	1	N	0	12	0		0	0
66	Y		5.6	51	2	N	8.33	12	1	7	1	1.6	0.2	1.6
66	Y	26.06	7.9	92	1	N	11.76	17	2	6	0.29	1.6	0.05	1.6	0.03	1.5
67	N		5.3	34	1	N	0	13	0		0	0
70	N	28.2	5.6	35	1	N	0	13	0		0	0
66	Y	24.46	43.5	59	2	Y	8.33	12	1	6	0.47	1.6	0.1	1.6
68	N	25.53	3.1	81	2		0	16	0		0	0
53	Y		3.8	36	1	N	53.85	13	7	7	34.29	2.6	1.2	1.5	1	1.3	0.2	1.6	0.3	1.4	0.7	1.2	0.8	1.2	1.8	2.6
73	N	27.55	5.1	70	2		0	14	0		0	0
63	N	23.05	7.1	53	1	Y	0	13	0		0	0
83	N	26.4	10.1	37	2		0	12	0		0	0
68	Y	31.99	7.1	60	2	N	8.33	12	1	6	0.52	3.3	0.1	3.3
72	N	21.41	8.3	83	1	Y	0	17	0		0	0
53	N		3.4	40	1		0	13	0		0	0
67	Y	27.05	6.5	81	1		11.76	17	2	7	4.15	1.8	0.8	1.8	0.2	1
57	N	23.32	5.7	43	1		0	13	0		0	0
68	Y		8.7	54	2	N	8.33	12	1	6	0.57	1.4	0.1	1.4
51	N	20.28	10.5	49	1		0	12	0		0	0
58	N	23.81	6	73	2		0	12	0		0	0
72	Y		37.3	45	1	Y	58.33	12	7	9	24.29	1.5	0.1	1.5	1	1.4	0.4	1.1	0.1	1.1	0.9	1.3	1	1.4	0.8	1.1
69	Y	24.77	2.4	34	1	N	8.33	12	1	7	3.3	1.5	0.6	1.5
44	N		8.2	28	2		0	12	0		0	0
60	N		1.2	30	1	N	0	12	0		0	0
62	Y	19.71	39.5	37	2	Y	8.33	12	1	7	1.91	1	0.3	1
75	Y	26.75	14.4	32	1	Y	75	12	9	7	17.12	1.8	0.4	1.1	0.8	1.5	0.1	1	0.3	1.5	0.3	1.8	0.6	1	0.5	0.9	0.7	0.8	0.05	1.2
59	Y	22.84	3.5	37	2	N	25	12	3	6	0.67	1.4	0.035	1.4	0.05	1.3	0.024	1.2
58	N		36.7	64	1	N	0	12	0		0	0
59	Y	26.61	9.8	75	2		8.33	12	1	6	0.53	1.2	0.1	1.2
78	N	23.92	31.3	54	1		0	12	0		0	0
70	N	22.23	11.5	84	2	N	0	12	0		0	0
67	N	24.3	13.5	84	2		0	13	0		0	0
64	Y	24.86	4.8	40	1	Y	7.69	13	1	7	1.27	1.3	0.3	1.3
57	N	27.08	6.3	51	2		0	12	0		0	0
66	N	24.02	8.2	64	2	N	0	12	0		0	0
51	N	21.97	3.8	18	2		0	12	0		0	0
67	N	20.76	7.2	41	1	N	0	13	0		0	0
51	Y	30.86	0.7	24	1	N	25	12	3	6	2.91	1.5	0.2	1.3	0.2	1.5	0.1	1.3
59	N	22.68	6.2	33	2	N	0	12	0		0	0
74	N		5.1	80	1	Y	0	12	0		0	0
64	N	27.7	3.6	29	2		0	12	0		0	0
78	N	22.32	7.5	91	1		0	12	0		0	0
75	N	24.82	6.4	80	1		0	12	0		0	0
39	N	23.41	7.8	24	2		0	12	0		0	0
69	N	25.65	11.2	71	2		0	12	0		0	0
70	N	23.94	7.3	37	2	N	0	12	0		0	0
72	N	19.26	16.8	38	1		0	12	0		0	0
64	N	25.85	10.1	38	2		0	12	0		0	0
63	N		3.3	32	1	Y	0	13	0		0	0
41	N	25.01	7.8	33	2		0	12	0		0	0
37	N	29.07	3.3	41	1		0	12	0		0	0
69	Y	22.49	2.5	31	2	N	16.67	12	2	7	4.85	1.5	0.4	1.5	0.4	1.3
47	Y	22.46	5.9	25	2	N	16.67	12	2	6	1.09	1.6	0.1	1.6	0.1	1.2
70	Y	25.61	7.5	23	1	N	75	12	9	7	17.61	2.6	0.6	1.8	0.4	2.6	0.6	1.7	0.3	1.5	0.3	1.4	0.15	1.2	0.15	1.4	0.1	1.1	0.2	1.3
57	N	25.25	5.7	34	2	N	0	12	0		0	0
66	N	25.21	46.5	47	2	N	0	12	0		0	0
69	N	22.48	4.4	39	2	N	0	13	0		0	0
66	N	22.77	3.7	49	2		0	12	0		0	0
72	N		5.3	40	2		0	12	0		0	0
75	N		7.3	46	2		0	12	0		0	0
76	Y	19.6	32.3	64	1	N	50	12	6	10	14.36	1.8	0.2	1.8	0.9	1.6	1	1.6	0.1	1.7	0.3	1.3	0.3	1.1
60	N	25.34	5.8	36	2	N	0	12	0		0	0
70	N	24.45	11.7	66	1	N	0	16	0		0	0
72	N	23.32	14.6	58	2	N	0	12	0		0	0
65	N	27.38	0.7	47	2	Y	0	12	0		0	0
94	Y	18.61	792.7	43	1	Y	100	12	12	8	63.89	1.7	1.2	1.4	1.2	1.4	1.5	1.5	1	1.3	0.8	1.7	1.4	1.4	1.2	1.5	1.3	1.3	1	1.5	0.1	1.5	0.4	1.6	0.4	1.3
41	N	22.31	4.2	26	2	N	0	12	0		0	0
73	N	17.97	8.7	52	2		0	12	0		0	0
75	N		8.3	39	1		0	13	0		0	0
64	N	22.68	4.2	32	2	N	0	12	0		0	0
73	N		4.3	42	1		0	12	0		0	0
48	Y	24.61	4.5	25	2	N	8.33	12	1	7	2.13	1.8	0.4	1.8
64	Y	27.64	114	38	1	Y	100	12	12	9	71.24	1.5	1.3	1.5	1.3	1.4	1.1	1.1	0.9	1.1	0.6	1.2	0.7	1.2	1.1	1.4	1.2	1.5	1.1	1.5	0.5	1.1	0.6	1.2	0.5	1.2
52	Y	22.84	18.4	32	1	Y	61.54	13	8	9	37.7	1.7	0.8	1.5	1.1	1.5	0.4	1.4	0.4	1.4	1	1.5	1.3	1.6	1	1.4	1.2	1.7
75	N	18.59	14.9	117	1		0	17	0		0	0
66	Y	22.94	9.8	57	1		8.33	12	1	6	0.64	1.4	0.1	1.4
67	Y	22.34	11.1	59	1	N	33.33	12	4	7	3.63	1.7	0.3	1.1	0.1	1.7	0.2	0.8	0.05	1.3
66	N		4.4	29	1	N	0	12	0		0	0
85	Y	18.73	23.5	89	1	Y	33.33	12	4	7	4.22	1.5	0.3	1.5	0.1	1.4	0.1	1.2	0.2	1.3
68	Y	22.66	65.1	43	2	Y	8.33	12	1	6	0.75	1.8	0.15	1.8
54	N	20.72	5.2	35	2	N	0	12	0		0	0
74	Y	27.94	23.3	32	2	N	50	12	6	6	20.13	2.1	0.4	1	0.5	1.2	0.8	2.1	0.4	1.7	0.3	1	0.7	1.2
67	N		40.3	134	2		0	6	0		0	0
58	N	21.88	6	37	1	N	0	13	0		0	0
58	N	26.67	0.6	31	2	Y	0	12	0		0	0
48	N	27.08	3.7	36	2		0	12	0		0	0
49	Y	22.94	2.9	43	2	Y	8.33	12	1	7	1.11	1.6	0.2	1.6
68	N	24.96	3.7	62	2		0	12	0		0	0
61	Y	20.66	19.1	81	1	N	25	12	3	6	1.4	1.6	0.1	1.3	0.1	1.6	0.05	1.2
74	Y		960.3	36	1	N	33.33	12	4	6	3.21	1.5	0.2	1.4	0.2	1.1	0.1	1.3	0.1	1.5
69	Y	26.99	4.5	84	1	Y	23.08	13	3	7	3.97	1.8	0.1	1.5	0.3	1.7	0.45	1.8
69	N	22.15	7.5	69	1		0	14	0		0	0
60	N	24.17	42.3	54	1		0	12	0		0	0
69	Y	25.43	7.2	45	1		16.67	12	2	7	1.7	1.5	0.1	1	0.2	1.5
71	N		18.9	129	2	N	0	12	0		0	0
63	N	26.81	6.5	64	2		0	12	0		0	0
45	N	20.29	0.9	23	2		0	12	0		0	0
70	N	26.72	4.1	51	2	N	0	12	0		0	0
66	N	26.23	4.2	30	2	N	0	12	0		0	0
72	N	23.14	7.3	89	2	N	0	12	0		0	0
61	N	23.26	10.3	100	2	N	0	12	0		0	0
77	Y	18.59	16.9	111	2		8.33	12	1	6	0.52	1.6	0.1	1.6
60	N		5.3	60	2	N	0	12	0		0	0
52	N	30.12	5.6	59	2	N	0	12	0		0	0
48	N	22.49	10	26	2	N	0	12	0		0	0
34	N	25.65	4.1	27	2	N	0	12	0		0	0
75	N	23.74	8.8	40	2		0	12	0		0	0
80	N		9.2	54	1		0	13	0		0	0
56	N	27.85	11.9	54	2		0	12	0		0	0
71	N	23.42	11.8	59	1		0	13	0		0	0
76	N	20.81	25.7	147	2		0	12	0		0	0
65	N	24.09	7.5	50	2		0	12	0		0	0
63	N	28.36	7.1	97	1	N	0	13	0		0	0
64	N	26.57	1.2	61	1		0	12	0		0	0
66	Y	23.03	19.6	50	1	Y	83.33	12	10	9	37.08	1.6	0.2	1.2	0.6	1.4	0.9	1.6	0.7	1.3	0.8	1	0.5	1.4	0.2	0.8	1.2	1.4	1	1.4	0.5	1
86	Y	22.84	15.8	57	1	Y	83.33	12	10	10	31.94	1.8	1.1	1.2	1.2	1.2	1.3	1.8	0.3	1.3	0.3	1.5	1.2	1.4	0.3	1.2	0.2	1.4	0.1	1.4	0.1	1.4
63	N	23.53	2	32	1	N	0	13	0		0	0
64	Y	27.89	3.4	50	2		8.33	12	1	6	0.53	1.2	0.1	1.2
63	Y	24.86	13.9	38	2	Y	25	12	3	6	3.59	1.6	0.3	1.6	0.1	1.2	0.3	1.4
73	N	23.23	16	56	1		0	13	0		0	0
72	N	23.84	6.3	29	2	N	0	12	0		0	0
66	Y	26.64	2.9	40	1	Y	16.67	12	2	6	4.42	1.6	0.5	1.6	0.3	1.6
64	Y	25.91	19.7	59	1		30.77	13	4	7	7.65	1.8	0.6	1.8	0.2	1.5	0.2	1.4	0.4	1.5
56	N	22.27	3.1	39	2	N	0	12	0		0	0
35	N	23.94	14.2	36	1	N	0	13	0		0	0
75	Y	25.28	4.5	50	1	N	15.38	13	2	6	1.12	1.4	0.2	1.4	0.02	1.3
63	N	24.75	4.6	32	2	N	0	12	0		0	0
82	N	29.41	2.6	25	1	N	0	13	0		0	0
61	N	24.8	13.2	73	1		0	12	0		0	0
76	N	27.48	21	37	1	Y	0	13	0		0	0
67	N	23.88	5	75	1	N	0	14	0		0	0
57	N	27.36	5.6	72	1		0	13	0		0	0
79	Y	33.86	5.8	32	1	N	8.33	12	1	6	1.82	1.5	0.3	1.5
76	Y	24.24	45	55	1	Y	100	12	12	9	79.58	1.7	0.8	1.5	1.3	1.3	1	1.4	1.4	1.5	1	1.5	1.5	1.7	1.6	1.6	1.5	1.5	1.2	1.2	1.5	1.5	1.6	1.6	0.8	1.2
46	N	21.61	7.9				0	12	0		0	0
71	Y	23.03	11.5	29	2	N	38.46	13	5	7	3.73	1.9	0.1	1.9	0.05	1.7	0.05	1.2	0.05	1.6	0.5	1.2
73	Y		6.1	66	1	N	71.43	14	10	7	8.77	1.6	0.06	1.5	0.3	1.5	0.1	1.5	0.2	1.6	0.1	1.3	0.05	1.1	0.6	1.6	0.05	1.4	0.1	0.9	0.3	1.1
54	N	25.73	9.1	25	1	Y	0	14	0		0	0
70	Y	25.97	12.3	40	2		25	12	3	6	1.6	1.8	0.1	1.8	0.1	1.6	0.1	1.6
67	Y	22.49	5.2	50	2	N	15.38	13	2	6	1.27	1.7	0.1	1.7	0.15	1.4
67	Y	24.16	4.4	30	2	N	25	12	3	6	0.36	1.7	0.02	1.7	0.03	1.7	0.02	1.6
61	N	23.15	5.5	46	2	N	0	12	0		0	0
55	Y	23.67	4.7	37	2	N	8.33	12	1	7	1.83	1.8	0.3	1.8
65	N	30.45	5	42	2	N	0	12	0		0	0
68	N	24.24	9	62	2		0	12	0		0	0
54	N	20.66	3.4	28	2	N	0	12	0		0	0
65	N	25.18	11.1	48	2	Y	0	12	0		0	0
57	N	22.39	8.6	57	2	N	0	12	0		0	0
74	N	23.53	6.8	41	1	N	0	13	0		0	0
72	Y	23.66		56	1		100	13	13	8	53.85	1.6	1	1.5	1	1.3	1	1.5	0.9	1.5	0.5	1.1	0.3	1.1	0.7	0.8	1.3	1.3	1.1	1.2	0.2	1.6	0.1	1	0.4	1.3	1.3	1.4
69	N	21.36	5.2	29	2	N	0	12	0		0	0
73	Y	24.26	8.1	40	2	Y	16.67	12	2	7	8.81	2	1.4	1.5	0.3	2
69	N	23.23	19.3	50	1	N	0	12	0		0	0
72	N	24.03	5.9	35	2	N	0	12	0		0	0
78	N	24.56	10.5	109	1		0	12	0		0	0
66	Y	30.08	6	38	2	N	16.67	12	2	7	5.11	1.2	0.2	1.2	0.7	1.2
52	N	28.08	3.9	47	1	N	0	13	0		0	0
69	N	27.47	28.5	89	1		0	13	0		0	0
72	Y	24.54	76	41	1	Y	84.62	13	11	8	28.87	1.7	1	1.4	0.1	1	0.7	1.6	0.5	1.3	0.1	1.3	1.4	1.7	0.2	1.2	0.3	1.1	0.1	1.2	0.1	1.2	1.1	1.3
54	N	28.73	7.1	27	2	N	0	12	0		0	0
69	N	22.23	3.9	24	1	Y	0	12	0		0	0
66	N	24.91	5.1	84	2	N	0	12	0		0	0
68	N	22.99	4.3	22	1	Y	0	13	0		0	0
65	Y	23.34	9.5	34	2	N	8.33	12	1	6	0.86	1.5	0.15	1.5
71	Y	23.53	7.7	44	2		8.33	12	1	6	1.14	1.6	0.2	1.6
65	Y	27.34	4.8	44	1	Y	7.69	13	1	6	0.92	1.5	0.2	1.5
32	N	24.26	5.5	27	2	N	0	12	0		0	0
60	N	22.98	3.1	40	2		0	12	0		0	0
75	Y	23.88	3.3	42	1	N	7.69	13	1	6	0.49	1.5	0.1	1.5
58	N	22.2	4.9	44	1		0	13	0		0	0
63	N	28.08	14.5	71	2		0	12	0		0	0
65	Y	27.41	43.7	37	2	N	8.33	12	1	7	2.79	1.4	0.5	1.4
67	Y		15.3	22	1	Y	38.46	13	5	10	11.93	2	0.4	2	0.8	1.6	0.5	1.3	0.2	1.5	0.2	1
57	N	18.03	5.8	63	2	N	0	12	0		0	0
67	Y	27.43	34	35	1	N	38.46	13	5	9	7.37	1.8	0.6	1.8	0.1	1.7	0.1	1.6	0.1	1.7	0.7	1.4
64	Y	23.63	7	29	2	N	8.33	12	1	6	0.1	1.9	0.02	1.9
71	Y	23.31	4.7	48	1		7.69	13	1	6	1.1	1.7	0.2	1.7
62	Y	22.96	6.7	17	1	Y	76.92	13	10	7	17.56	1.7	0.25	1.3	0.6	1.6	0.6	1.5	0.2	1.5	0.1	1.4	0.03	1.7	0.25	0.9	0.8	1.3	0.03	1.2	0.15	1.3
47	Y	29.32	3.3	28	2	N	8.33	12	1	6	0.95	1	0.15	1
67	Y	26.08	5.4	32	2	N	8.33	12	1	6	0.64	0.9	0.1	0.9
73	Y	23.23	21.1	42	1		83.33	12	10	8	44.69	1.7	0.1	1.2	0.4	1	1.1	1.5	1.5	1.7	0.5	1.5	0.1	1.1	0.3	0.5	1.4	1.4	1.3	1.3	1.3	1.4
65	Y	23.99	25.1	64	1	N	53.85	13	7	7	14.53	1.8	0.1	1	0.6	1.8	0.4	1.4	0.5	1.5	0.2	1	0.4	0.8	0.3	1.5
69	N		7	49	2	N	0	12	0		0	0
59	N	25.95	6.7	29	1	Y	0	13	0		0	0
71	N	21.3	6.6	41	2		0	12	0		0	0
65	Y	27.58	4.6	42	1	N	30.77	13	4	6	3.61	2.4	0.1	1.2	0.3	1.3	0.1	0.6	0.1	2.4
62	Y		31.8	42	2	Y	33.33	12	4	6	16.16	1.7	1.1	1.7	0.9	1.7	0.6	1.6	0.6	1.2
51	N	33.08	7.6	55	2	N	0	16	0		0	0
65	N	22.34	7.8	44	2		0	12	0		0	0
71	Y	24.39	7.7	36	2	N	25	12	3	7	4.72	1.8	0.3	1.8	0.1	1.3	0.6	1.6
72	Y	26.64	157.2	44	1	N	100	14	14	9	71.21	1.6	1.6	1.6	1.5	1.5	0.8	1.5	1.1	1.4	1.5	1.5	1	1.6	0.8	1.2	0.8	1.3	0.5	1.3	0.4	1.5	0.7	1.2	0.5	1.3	1.5	1.5	1.4	1.4
77	Y	22.41	7.8	24	1	N	15.38	13	2	6	4.24	1.2	0.3	1.2	0.4	1.2
28	N		3.9	16	2		0	8	0		0	0
69	N		11.3	55	2	N	0	12	0		0	0
70	N	24.51	5.4	73	2	N	0	12	0		0	0
61	N	25.46	3.1	32	2	N	0	12	0		0	0
42	N	23.38	11.1	25	2	N	0	12	0		0	0
62	N	27.29	3.8	28	1	N	0	13	0		0	0
75	Y	24.09	3.3	19	1		7.69	13	1	7	1.55	1.1	0.3	1.1
63	Y	22.77	4.8	34	1		23.08	13	3	6	3.25	1.8	0.2	1.8	0.04	1.5	0.4	1.5
66	Y	21.71	1.1	38	1	N	7.69	13	1	6	0.23	1.2	0.04	1.2
62	N	27.1	5.4	37	2	N	0	12	0		0	0
43	N	23.39	9.3	29	2	N	0	12	0		0	0
56	N	24.91	6	87	2	N	0	12	0		0	0
62	N	20.82	3.5	27	2	N	0	12	0		0	0
70	N	21.99	8.5	44	2	N	0	12	0		0	0
43	Y		11.5	17	1		15.38	13	2	7	7.53	1.3	0.4	1.3	0.7	1.1
44	N	23.39	7.6	16	2		0	12	0		0	0
72	N	30.39	3.8	40	2		0	12	0		0	0
71	Y	20.76	4.8	40	1		7.69	13	1	6	0.33	1.4	0.06	1.4
71	N	23.34	8.8	67	2	N	0	12	0		0	0
65	N		2.4	24	1	N	0	13	0		0	0
67	N	25.88	9.2	59	2	N	0	12	0		0	0
70	N	22.03	3.5	69			0	12	0		0	0
55	N	19.27	19.4	87	1	N	0	13	0		0	0
71	N	28.37	8	77	2	N	0	12	0		0	0
57	N	26.49	6	46	1	N	0	13	0		0	0
56	N	24.84	5.9	57	2		0	12	0		0	0
70	N	19.94	2.8	26	2	N	0	12	0		0	0
68	N		4.5	40	2		0	12	0		0	0
66	N	26.13	3.2	27	2	N	0	12	0		0	0
39	N	24.44	6.7				0	12	0		0	0
57	N	22.59	39.8	32	1	Y	0	14	0		0	0
79	Y	20.96	43.5	43	1	N	38.46	13	5	7	12.81	1.5	0.15	1.3	0.3	1.5	0.3	1.5	0.7	1.2	0.6	1.3
68	N	29.27	6.2	89	2		0	16	0		0	0
53	N	24.91	3.7	55	1		0	13	0		0	0
63	N	23.31	7	52	2	N	0	12	0		0	0
58	N	24.31	3.2	38	1	Y	0	13	0		0	0
77	N		3.9	46	1		0	13	0		0	0
47	N	22.53	2.1	32	2	Y	0	12	0		0	0
67	Y	28.16	4.4	34	2	Y	8.33	12	1	6	3.93	1.4	0.7	1.4
63	N	24.72	8.8	60	2	N	0	12	0		0	0
70	N	24.54	5	52	2	N	0	12	0		0	0
61	N	22.31	3.5	33	2	N	0	12	0		0	0
70	Y		15.9	37	1	N	15.38	13	2	7	2.03	1.4	0.25	1.3	0.1	1.4
65	Y	29	5.6	94	2		8.33	12	1	6	0.61	1.6	0.1	1.6
68	N	23.95	3.2	51	2	N	0	12	0		0	0
63	N	21.8	4.6	40	2	N	0	12	0		0	0
64	N	23.53	4.6	34	2	Y	0	12	0		0	0
52	N	24.8	46.2	32	1		0	12	0		0	0
43	N	29.32	7.9	61	2		0	12	0		0	0
77	N		6.7	64	2		0	12	0		0	0
63	N	26.56	3.4	23	2	Y	0	12	0		0	0
65	N	20.31	7.1	69	1		0	13	0		0	0
75	Y		3.4	27	1	N	15.38	13	2	7	4.17	1.7	0.6	1.7	0.2	1.6
65	Y	23.31	261.1	60	1	Y	100	12	12	9	75.4	1.7	1	1.6	0.8	1.4	1.4	1.6	1.5	1.6	1.2	1.3	1.3	1.5	0.1	1.5	1.2	1.6	1.4	1.5	1.6	1.7	1.4	1.4	1.2	1.3
77	Y	25	7.1	69	1	N	7.69	13	1	6	1.46	1.2	0.3	1.2
71	N	25.77	2.8	82	1	N	0	13	0		0	0
57	N	24.98	6.4	32	2		0	12	0		0	0
81	N	25.01	8.3	71	2	N	0	12	0		0	0
75	N		15.8	52	2	N	0	12	0		0	0
66	N	24.45	5	34	1		0	13	0		0	0
61	N	26.08	4	36	2		0	12	0		0	0
56	N	24.62	5.1	51	1	N	0	13	0		0	0
69	N	24.02	11.1	35	1	Y	0	14	0		0	0
51	N	19.49	6.1	38	1	N	0	13	0		0	0
63	N	26.67	5.4	46	2		0	12	0		0	0
71	Y	27.34	4.5	43	2	N	8.33	12	1	6	0.16	1.4	0.03	1.4
62	N	23.83	6.9	40	2	Y	0	12	0		0	0
70	N	27.25	6.2	50	2	N	0	12	0		0	0
68	N	19.84	4	29	2	N	0	12	0		0	0
80	Y	24.91	34.6	87	1		30.77	13	4	9	16.75	1.5	0.4	1.4	0.6	1.5	1.3	1.4	1.1	1.5
65	N	25.46	4.5	31	2	N	0	12	0		0	0
67	N	21.89	3.6	36	2	N	0	12	0		0	0
77	N	21.89	11.8	73	2	N	0	12	0		0	0
67	N	21.45	3.4	32	2		0	12	0		0	0
66	N		6.5	47	2	N	0	12	0		0	0
79	Y	21.87	142.2	82	1	Y	100	13	13	10	66.67	4.3	1.2	1.5	1	1.4	0.5	1.6	1.3	1.4	1.3	1.5	1.2	1.4	0.6	4.3	0.3	1.8	1.4	1.6	1.1	1.3	1.3	1.4	1.5	1.6	1.5	1.5
58	N	19.57	5.5	25	1	N	0	12	0		0	0
65	Y	22.91	4.7	49	2	N	8.33	12	1	9	2.96	1.5	0.5	1.5
62	N	22.77	3.9	45	2		0	12	0		0	0
73	N	22.72	8.4	26	1	Y	0	13	0		0	0
66	N	24.22	6.2	49	2		0	12	0		0	0
51	N	22.84	5.4	22	2		0	12	0		0	0
63	N	23.67	9.2	46	1	N	0	13	0		0	0
43	N	30.12	5.9	36	2		0	12	0		0	0
62	N	21.55	4.5	20	2		0	12	0		0	0
67	Y	27.1	7.3	90	2	N	8.33	12	1	6	0.28	1.5	0.05	1.5
73	N	23.23	6.8	39	2	N	0	13	0		0	0
70	N	28.55	4.3	40	1		0	13	0		0	0
73	N	22.91	4.3	15	2	N	0	12	0		0	0
71	N		8.3	61	2		0	13	0		0	0
53	N	25.85	4.5	37	2	N	0	12	0		0	0
79	Y	28.31	7.3	36	1		7.69	13	1	6	2.9	1.3	0.6	1.3
55	N		3.3	48	2		0	12	0		0	0
72	N	22.15	9.2	62	1	N	0	13	0		0	0
70	N	24.09	5.9	56	1	N	0	13	0		0	0
78	N	23.51	107.1	83	1		0	13	0		0	0
69	Y	24.22	7.9	31	2	N	8.33	12	1	6	0.38	1.4	0.07	1.4
66	N	24.3	8.3	54	2	N	0	12	0		0	0
59	N	26.03	6.9	48	2	N	0	12	0		0	0
62	Y	27.01	7.4	67	1	N	7.69	13	1	6	0.14	1.4	0.05	1.4
65	Y	25.4	11.5	31	2		16.67	12	2	6	3.92	1.9	0.3	1.8	0.3	1.9
71	N	26.49	1.1	40	1	N	0	13	0		0	0
55	N	26.72	4	39	2	N	0	12	0		0	0
70	N	30.49	1.7	50	1	N	0	13	0		0	0
61	N	20.81	4.4	25	2		0	12	0		0	0
66	Y	21.45	690	32	1		100	12	12	9	69.68	1.8	1	1.8	1.4	1.8	1.6	1.6	1.1	1.1	1.2	1.4	0.7	1.6	1.4	1.6	1.3	1.4	1.4	1.5	0.7	1.2	1	1.6	0.3	1.6
77	N		1	19	1		0	7	0		0	0
66	N	24.02	8.6	92	1	N	0	17	0		0	0
64	N	26.5	11.1	65	1	N	0	13	0		0	0
72	N	19.1	5.2	59	1	N	0	13	0		0	0
71	N	25.39	6.7	62	2	N	0	12	0		0	0
73	N	26.29	6.4	60	2		0	12	0		0	0
61	Y	21.26	10.6	31	2	N	8.33	12	1	6	0.49	1.3	0.08	1.3
72	N	24.96	4.8	61	2	N	0	12	0		0	0
57	N	25.91	2.2	24	1	N	0	13	0		0	0
67	N	23.88	6.4	40	2	N	0	12	0		0	0
65	N	21.38	3.8	45	2	N	0	12	0		0	0
66	N	21.51	1.5	25	2	Y	0	12	0		0	0
70	N	21.71	4.2	54	2		0	12	0		0	0
54	N		29	93	2	N	0	16	0		0	0
61	N	22.1	3.5	50	1	Y	0	13	0		0	0
69	N	21.16	4.8	27	2	Y	0	12	0		0	0
63	Y	27.94	4	33	1	Y	38.46	13	5	6	9.84	1.5	0.2	1.2	0.4	1.4	0.3	1.3	0.5	1.5	0.5	1.3
60	N	24.38	2.2	35	1		0	13	0		0	0
59	Y	23.03	19.5	44	1	N	7.69	13	1	6	1.62	1.6	0.3	1.6
78	N	29.32	3.4	44	1		0	13	0		0	0
44	N	27.17	13.7	40	1	N	0	13	0		0	0
61	N	27.1	29.2	61	1		0	17	0		0	0
58	N	19.94	3.6	67	2	N	0	16	0		0	0
69	N	26.53	4	37	2	Y	0	12	0		0	0
33	N	26.42	8.1	32	1		0	13	0		0	0
49	N	29.38	4	34	2	N	0	12	0		0	0
76	N	24.16	5.2	40	2		0	12	0		0	0
66	Y	22.76	52.9	36	1	Y	69.23	13	9	7	49.72	1.6	0.1	1.3	0.15	1.2	0.8	1.6	0.7	0.9	1.1	1.4	1.6	1.6	1.6	1.6	1.4	1.4	1.4	1.4
68	Y	24.61	5.9	32	2		58.33	12	7	6	12.9	1.5	0.05	1.5	0.4	1.4	0.3	1.4	0.02	0.8	0.6	1.3	0.4	1.5	0.5	1.3
49	N	24.44	0.6	19	1		0	12	0		0	0
55	Y	23.18	7.6	26	1	Y	33.33	12	4	6	6.74	1.7	0.5	1.7	0.2	1.7	0.3	1.2	0.2	1.5
58	N	23.8	5.8	35	2	N	0	12	0		0	0
54	N	26.7	3.5	28	2		0	12	0		0	0
49	Y	24.39	4.2	27	2		25	12	3	6	2.79	1.5	0.3	1.1	0.1	1.1	0.1	1.5
73	Y	26.4	37.8	39	1	Y	100	12	12	8	64.85	1.7	0.7	1.7	1.3	1.6	1.2	1.5	1.2	1.6	1	1.7	0.1	1.5	0.8	1.6	1.5	1.6	1.1	1.5	1.4	1.6	1.4	1.7	1.4	1.7
61	Y	26.85	3.6	22	2	N	16.67	12	2	6	1.7	1.4	0.06	1.2	0.2	1.4
46	N	24.62	3.4	33	2	N	0	12	0		0	0
66	N	24.84	8.9	58	2	Y	0	12	0		0	0
49	N	27.38	5.3	33	2		0	12	0		0	0
68	N	25.88	5.2	45	2	N	0	12	0		0	0
60	N	21.89	5.1	39	2		0	12	0		0	0
64	N	22.96	8.7	129	2	N	0	12	0		0	0
58	Y	26.77	9.4	33	2	N	8.33	12	1	6	0.55	1.4	0.1	1.4
66	N	22.84	3.6	37	2	N	0	12	0		0	0
67	N		5.3	47	2		0	12	0		0	0
64	Y	26.29	3.3	31	2	N	41.67	12	5	7	6.96	1.6	0.15	1.6	0.3	1.6	0.5	1.5	0.2	1.6	0.2	1.4
69	N	23.05	10.3	49	2	N	0	12	0		0	0
83	N		3.4	44	1		0	13	0		0	0
73	N	21.2	12.3	36	2	N	0	12	0		0	0
56	N	26.78	3.3	40	2		0	12	0		0	0
70	N	25.56	3.5	40	2	Y	0	12	0		0	0
52	N	22.22	3.1	47	2		0	12	0		0	0
70	Y	28.55	8.7	40	2	N	8.33	12	1	6	1.04	1.6	0.2	1.6
66	N	27.02	5.3	29	2	N	0	12	0		0	0
47	Y	24.16	1.8	27	1	N	7.69	13	1	6	0.5	1.6	0.1	1.6
66	Y	23.72	4.8	34	1	N	15.38	13	2	6	1.2	1.8	0.1	1.8	0.15	1.4
56	N	19.49	1.5	36	2	N	0	12	0		0	0
61	N	22.46	5.7	108	2		0	16	0		0	0
65	Y	22.15	5.8	43	2	Y	16.67	12	2	6	2.66	1.4	0.3	1.4	0.2	1.4
69	Y	21.26	4.7	58	2	Y	8.33	12	1	6	2.27	1.5	0.4	1.5
60	Y	21.72	3.7	38	2	N	16.67	12	2	6	2.5	1.7	0.2	1.7	0.3	1.7
53	N	22.2	12	59	2	N	0	12	0		0	0
67	N	22.23	3.3	29	2	Y	0	12	0		0	0
65	N	29.4	5.6	45	2	N	0	12	0		0	0
73	Y	23.59	4	20	1	Y	25	12	3	6	4.66	1.5	0.5	1.4	0.3	1.5	0.03	1.4
59	N	24.28	3.6	45	2	N	0	12	0		0	0
55	N	26.78	4.4	75	2	N	0	12	0		0	0
46	N		5.3	36	2		0	12	0		0	0
77	N	25.01	41	102	1		0	12	0		0	0
61	N	24.91	5.1	64	2	N	0	12	0		0	0
81	Y	25.53	46.8	42	2	Y	75	12	9	8	25.95	1.8	0.2	1.4	0.9	1.5	1	1.8	0.1	1.4	0.1	1.7	0.6	1.4	1	1.5	0.7	1.6	0.2	1.7
83	N	24.46	12.8	36	2	N	0	12	0		0	0
63	Y	23.23	6.3	33	1	N	42.86	14	6	6	7.1	1.5	0.1	1.5	0.2	1	0.1	0.6	0.2	1.5	0.5	1.3	0.2	1.2
68	N	26.29	10.1	95	2		0	12	0		0	0
70	N	24.24	3.6	35	1	N	0	13	0		0	0
62	Y		5.3	39	1		38.46	13	5	8	9.01	1.5	0.1	1.3	0.5	1.5	0.05	1.2	0.3	1.3	0.6	1.2
83	Y	21.45	61.3	44	1	Y	92.31	13	12	9	54.77	1.7	1.5	1.5	1.2	1.6	0.6	1.6	0.1	1.6	0.2	1.6	1.6	1.6	1.2	1.6	0.5	1.4	1	1.6	1	1.4	0.5	1.7	1.5	1.5
64	Y	24.34	12	31	2	Y	33.33	12	4	6	2.99	1.5	0.3	1.5	0.03	1.5	0.2	1.5	0.02	1.4
49	N	18.47	5	41	2	N	0	12	0		0	0
71	N	23.62	5.1	48	2	N	0	12	0		0	0
78	N	17.15	7.5	57	2	Y	0	12	0		0	0
73	Y	27.24	46	45	2	N	66.67	12	8	7	27.75	1.7	0.1	1.1	0.4	1.3	0.6	1.5	0.6	1.7	0.6	1.5	0.8	1.5	0.5	1.3	1.2	1.5
78	Y	16.59	62	34	1		58.33	12	7	8	40.68	1.7	1.3	1.3	1.5	1.5	0.7	1.7	1.3	1.4	1.5	1.5	0.5	1.3	0.4	1.4
64	N	22.68	12.1	65	2	N	0	12	0		0	0
69	N		9.6	48	2	Y	0	12	0		0	0
67	N	31.89	33.7	160	2		0	16	0		0	0
70	N	25.47	3.1	45	1	Y	0	13	0		0	0
57	N	22.32	8.2	26	2		0	12	0		0	0
74	N	25.04	4.1	39	1		0	13	0		0	0
71	N	16.71	6.9	113	2		0	12	0		0	0
69	N	26.96	6.1	62	2		0	12	0		0	0
60	N	25.65	13.3	45	2	N	0	12	0		0	0
69	Y	24.49	4.9	34	1		23.08	13	3	7	5.06	1.1	0.4	1	0.2	1.1	0.3	1
36	N	24.31	3.8	18	2		0	12	0		0	0
58	N	23.74	20.9	69	2	N	0	12	0		0	0
64	N	21.05	8.8	35	2	N	0	12	0		0	0
62	N	24.61	4.6	27	2	N	0	12	0		0	0
74	Y		8.1	26	1		100	13	13	6	28.72	1.6	0.5	1.4	0.8	1.6	0.4	1.4	0.4	1.6	0.7	1.5	0.8	1.5	0.1	1.2	0.1	1.3	0.3	1.3	0.7	1.5	0.5	1.4	0.1	1.5	0.2	1.4
62	N	22.57	7.6	62	2	N	0	12	0		0	0
71	N	23.59	3.6	58	2	Y	0	12	0		0	0
62	N	26.93	9.9	86	2		0	12	0		0	0
68	N	25.69	10.3	34		N	0	12	0		0	0
82	Y	19.61	18.5	82	1	N	21.43	14	3	7	2.82	1.8	0.2	1.3	0.02	1.8	0.4	1.6
72	N	29.32	5.5	58	1	N	0	13	0		0	0
53	N	24.3	5.6	29	2		0	12	0		0	0
66	N	24.51	7.1	46	2	N	0	12	0		0	0
48	Y	25.82	3.8	24	2	N	16.67	12	2	6	1.27	1.7	0.2	1.7	0.02	1.4
46	N	27.28	3.1	34	2		0	12	0		0	0
59	N	24.22	4.5	48	2	N	0	12	0		0	0
54	N	23.18	5.9	24	1		0	14	0		0	0
78	N	23.05	4.6	45	2		0	12	0		0	0
61	N	23.95	6.9	54	1	N	0	13	0		0	0
59	N	24.54	5	48	2	N	0	12	0		0	0
71	Y	27.51	3.9	43	1	N	42.86	14	6	7	8.57	1.8	0.15	1.5	0.12	1.4	0.4	1.3	0.5	1.3	0.7	1.8	0.1	1.6
68	N	21.72	5.4	44	2	Y	0	13	0		0	0
55	N	23.3	2	39	1	N	0	13	0		0	0
66	N	28.65	3.7	39	2	N	0	12	0		0	0
66	N	19.61	3.1	22	2		0	12	0		0	0
70	N	23.95	10.7	54	1		0	13	0		0	0
62	N	14.48	5.9	50	2	N	0	12	0		0	0
71	Y	25.04	2	26	1		38.46	13	5	8	13.13	1.7	0.3	1.5	0.3	1.6	0.4	1.7	0.8	1.4	0.8	1.6
70	Y	25.04	568.9	100	1		91.67	12	11	8	63.32	2	2	2	1.3	1.3	1.6	1.6	0.3	1.7	0.1	1.7	1.8	1.8	1.6	1.6	1.6	1.6	1.5	1.5	0.7	1.6	0.1	1.8
58	N	24.46	12.4	37	2		0	13	0		0	0
58	N	27.72	25.6	33	1		0	13	0		0	0
58	N		3.4	21	2	N	0	12	0		0	0
52	N	24.03	6.2	38	1	N	0	13	0		0	0
59	N		0.7	28	1	N	0	13	0		0	0
64	N	21.45	4	37	1	N	0	13	0		0	0
66	N	22.49	6.9	31	2		0	12	0		0	0
73	N	25.08	3.6	43	2	N	0	12	0		0	0
57	N		3.1	36	2	N	0	12	0		0	0
63	N	20.75	4.6	33	2		0	12	0		0	0
62	N	24.16	11.9	50	2	N	0	12	0		0	0
60	N	24.34	8.2	65	2	N	0	12	0		0	0
63	N	27.41	6.5	36	2	Y	0	12	0		0	0
68	N		3.3	70	2	N	0	12	0		0	0
44	N	26.53	4.4	27	2	N	0	12	0		0	0
70	Y	19.96	14.4	26	2	Y	46.15	13	6	7	8.24	1.9	0.1	1.9	0.2	1.5	0.14	1.5	0.4	1.3	0.3	1.1	0.5	1.5
51	N	24.45	8.1	33	2	N	0	12	0		0	0
61	N	28.44	4.7	61	2	Y	0	12	0		0	0
64	Y	28.08	3.4	33	2		75	12	9	7	19.57	1.8	0.2	1.6	0.6	1.3	1	1.7	0.5	1.6	0.2	1.8	0.3	1.2	0.1	1.3	0.6	1.5	0.1	1.5
57	N	20.98	2.5	42	2	N	0	12	0		0	0
62	N	25.71	6.2	55	1		0	13	0		0	0
68	Y	24.38	12.2	26	1	Y	38.46	13	5	7	6.83	1.7	0.1	1.1	0.1	1.4	0.2	1.3	0.4	1.7	0.3	1.2
64	N	25.35	3.5	52	2		0	12	0		0	0
64	Y	22.49	24.9	33	2	Y	41.67	12	5	7	24.06	1.7	0.5	1.6	0.7	1.6	1.1	1.7	1.3	1.6	1.5	1.6
66	Y	28.69	4.3	29	1		30.77	13	4	6	5.92	1.6	0.1	1.5	0.3	1.6	0.1	1.5	0.7	1.4
71	N	22.14	4.9	55	2	N	0	12	0		0	0
49	N	25.34	5.2	34	2		0	12	0		0	0
63	N	22.06	6.4	45	2		0	12	0		0	0
67	N	22.68	3.8	70	2	N	0	12	0		0	0
46	N		3.2	21	2	N	0	12	0		0	0
70	Y	25.89	4	20	2	N	16.67	12	2	6	7.54	1.7	0.6	1.6	0.9	1.7
65	Y	25.56	3.4	32	2	N	16.67	12	2	6	4.52	1.7	0.4	1.7	0.4	1.5
82	N	23.51	6.6	58	1	Y	0	14	0		0	0
71	N	22.23	11.5	54	2	Y	0	12	0		0	0
61	N	23.81	5.8	33	1		0	13	0		0	0
68	Y	24.02	16.5	39	1	N	35.71	14	5	7	7.59	2	1.2	1.7	0.2	1.7	0.1	1.7	0.2	2	0.1	1.8
67	N	22.95	3.2	67	2	N	0	12	0		0	0
37	N	25.54	3.4	34	2	N	0	12	0		0	0
63	N	25.06	6.9	32	2	N	0	12	0		0	0
66	N	27.82	3.3	33	2	N	0	12	0		0	0
53	N	24.66	0.4	23	1	N	0	13	0		0	0
65	Y	24.57	8.9	25	1		23.08	13	3	6	2.87	1.6	0.2	1.6	0.3	1.6	0.1	1.5
43	N	26.18	5.1	42	1		0	13	0		0	0
41	N	24.58	9.4	35	1	N	0	13	0		0	0
66	Y	20.48	11.4	60	1	N	7.69	13	1	6	0.43	1.8	0.1	1.8
69	Y	25.15	8.4	37	1	Y	15.38	13	2	8	3.1	2	0.1	1.4	0.6	2
73	N	22.65	8.2	60	2	N	0	13	0		0	0
50	N	20.15	4.5	39	1	N	0	13	0		0	0
70	N	23.59	11.8	50	2	N	0	12	0		0	0
63	N	26.17	5.5	90	1	N	0	14	0		0	0
68	N		2.2	57	1		0	13	0		0	0
75	N	22.59	6	31	1	N	0	13	0		0	0
45	N	27.25	2.2	190	1	N	0	14	0		0	0
58	N	26.56	6.4	59	2	N	0	13	0		0	0
65	Y	22.27	7	32	2		8.33	12	1	6	2.45	1.2	0.5	1.2
63	Y	27.34	14.8	27	1		100	13	13	8	47.06	2	1.6	2	1.3	1.8	0.5	1.7	0.6	1.7	1	1.7	0.8	1.6	1	1.6	0.6	1.6	0.3	1.5	0.5	1.4	1.2	1.6	0.6	1.8	1.2	1.7
52	Y	23.59	3	41	2	N	8.33	12	1	6	0	0
57	N		14.3	41	2		0	12	0		0	0
56	N	23.83	5.8	30	2	N	0	12	0		0	0
68	N	24.52	6.2	66	1		0	13	0		0	0
64	N	26.08	32.8	101	2	N	0	12	0		0	0
70	Y		4.9	37	1		8.33	12	1	6	0.53	1.3	0.1	1.3
71	N	24.44	17.1	62	1	N	0	12	0		0	0
77	Y	24.49	79.9	36	1	N	100	13	13	9	63.98	2	1.4	1.4	1.4	1.4	1.6	1.6	1.7	2	1.1	1.9	0.9	1.8	1.7	1.7	1.2	1.5	1.1	1.5	0.4	1.5	0.4	1.6	0.8	1.7	1.4	1.4
70	N	21.48	3.1	35	2	Y	0	12	0		0	0
68	Y	23.24	10.4	32	1	N	7.14	14	1	6	0.38	1.5	0.1	1.5
73	N	26.72	4.5	33	2	N	0	12	0		0	0
67	Y	24.67	3.1	36	2		8.33	12	1	6	0.54	1.6	0.1	1.6
76	N	18.75	18.8	73	2	N	0	12	0		0	0
66	N	21.63	3.7	50	1	Y	0	13	0		0	0
67	N	26.26	6.1	64	2		0	12	0		0	0
63	N	19.23	4.4	22	2	N	0	13	0		0	0
41	N	25	3.9	34	2		0	12	0		0	0
67	N	20.31	8.5	57	2		0	12	0		0	0
61	Y	26.93	4.3	39	2		16.67	12	2	6	3.92	2	0.3	0.7	0.5	2
67	Y	25.99	7.2	37	1		7.14	14	1	6	0.22	2	0.05	2
67	N	25.53	3.4	57	2		0	12	0		0	0
75	N	24.92	8.5	60	2		0	12	0		0	0
62	N	22.15	9.5	28	2		0	12	0		0	0
53	Y	25.43	12	30	1	N	30.77	13	4	7	20.5	1.7	1.2	1.7	0.8	1.7	1.1	1.5	1	1.4
68	N	23.14	3.2	55	2	N	0	12	0		0	0
65	N	23.88	24.5	118	2		0	12	0		0	0
62	N	24.45	3.5	61	2	N	0	13	0		0	0
66	N		3.5	42	2	N	0	12	0		0	0
68	Y	16.8	34.5	23	2		66.67	12	8	8	13.23	1.8	0.3	1.5	0.3	1.5	0.3	1.2	0.4	1.1	0.2	1.5	0.2	1.6	0.1	1.2	0.7	1.8
56	Y	17.1	6.1	23	1		7.69	13	1	6	0.45	1.7	0.1	1.7
66	Y	27.51	4.6	57	2	Y	33.33	12	4	6	5.5	1.7	0.2	1.2	0.15	1.4	0.3	1.5	0.4	1.7
88	Y	20.57	46.7	36	1	Y	91.67	12	11	8	63.74	1.7	0.2	1.5	0.3	1.2	1.6	1.7	1.5	1.6	1.7	1.7	1.6	1.6	0.3	1.2	0.3	1.4	1.3	1.5	1.4	1.4	1.4	1.5
67	Y	20.06	5.8	54	2	N	8.33	12	1	6	0.51	1.7	0.1	1.7
49	N	23.88	22.2	108	2	N	0	16	0		0	0
76	N	23.8	3	43	1	N	0	13	0		0	0
53	N	22.94	3.9	35	2	N	0	12	0		0	0
71	Y	24.98	4.3	38	2		7.69	13	1	6	0.95	1.7	0.2	1.7
64	N	24.44	11.7	72	2	N	0	16	0		0	0
60	N	26.99	3.2	41	2	N	0	12	0		0	0
66	N	25.46	20.2	43	2	Y	0	12	0		0	0
44	N	23.66	4.9	40	2	N	0	12	0		0	0
59	N	29.4	3.4	34	2		0	12	0		0	0
70	N	20.69	28.5	56	2	N	0	12	0		0	0
60	N	24.01	27.8	83	2	Y	0	12	0		0	0
77	N	27.99	7.5	82	1		0	17	0		0	0
65	N	24.86	9.1	30	2	N	0	12	0		0	0
77	N	25.97	9.1	63	2	N	0	12	0		0	0
68	N	20.94	6	69	2	N	0	16	0		0	0
58	N	23.84	5.6	39	2		0	12	0		0	0
52	N	22.59	6.4	94	2	N	0	16	0		0	0
91	Y		37.7	49	2		8.33	12	1	6	1.11	1.3	0.2	1.3
53	N	27.22	3.1	35	2	N	0	12	0		0	0
68	Y		79.2	54	1	N	100	12	12	7	30.81	1.8	0.6	1.6	0.4	1.5	0.2	1.5	0.3	1.5	0.5	1.5	0.7	1.5	0.8	1.5	0.9	1.5	0.5	1	0.4	1.8	0.3	1.5	0.5	1.6
71	N	27.31	4.6	72	2	N	0	16	0		0	0
78	Y		7.8	74	2		8.33	12	1	6	0.55	1.5	0.1	1.5
67	N	26.78	10.3	32	2	N	0	12	0		0	0
66	N	26.78	10.3	32	2	Y	0	12	0		0	0
71	N	23.05	3.8	38	2		0	12	0		0	0
75	Y	26.03	34	52	1		100	12	12	8	49.28	1.8	1.5	1.6	1.2	1.6	1.2	1.6	0.3	1.8	0.2	1.7	0.4	1.8	1.6	1.7	1.5	1.7	1.7	1.7	0.1	1.6	0.2	1.6	0.4	1.6
68	N	25.64	7.4	36	2	Y	0	12	0		0	0
66	N	26.11	10.4	69	2	N	0	12	0		0	0
68	N	25.21	3.6	14	1		0	13	0		0	0
71	N	23.05	5.7	45	1	N	0	12	0		0	0
69	Y	24.77	5.4	50	2		8.33	12	1	7	0.29	1.4	0.05	1.4
74	Y	27.48	9.1	117	2	N	8.33	12	1	6	0.51	1.8	0.1	1.8
69	N	24.09	7.9	42	1	N	0	13	0		0	0
63	N	24.39	4	37	2		0	12	0		0	0
69	N	26.04	6.2	39	2		0	12	0		0	0
80	Y	19.13	499.5	72	1	Y	76.92	13	10	9	28.25	1.9	0.1	1.5	0.9	1.7	1	1.7	0.8	1.5	0.05	1.9	0.2	1.5	0.7	1.7	0.5	1	0.7	1.4	0.7	1.6
66	N	25.61	6.4	52	1		0	13	0		0	0
65	N	27.01	3.8	54	2		0	12	0		0	0
61	N	27.99	6.9	83	2		0	12	0		0	0
49	N	25.34	6.6	30	2		0	12	0		0	0
65	N	27.31	9.2	47	2	N	0	12	0		0	0
46	N	25.16	3.7	20	2		0	12	0		0	0
67	N	28.67	3.7	60	2		0	12	0		0	0
59	N	24.16	5.1	68	2	N	0	12	0		0	0
53	N		3.2	52	2	N	0	13	0		0	0
65	N	22.31	11.1	31	2	N	0	12	0		0	0
48	N	23.67	3.4	28	2	Y	0	12	0		0	0
82	Y	22.95	19.7	51	1		30.77	13	4	6	6.68	1.8	0.04	1.7	0.03	1.5	0.7	1.8	0.7	1.7
66	N	23.34	3.1	23	2		0	13	0		0	0
73	N	21.3	10.3	46	2	N	0	12	0		0	0
64	N	21.72	5.7	46	2	N	0	12	0		0	0
57	N	26.06	3	52	2	N	0	12	0		0	0
68	N	24.01	14.2	58	1	N	0	13	0		0	0
64	N	24.54	3.6	40	2	N	0	12	0		0	0
70	N	26.96	13.8	71	1	N	0	14	0		0	0
61	N	25.16	4.4	40	2	N	0	12	0		0	0
56	N	31.44	7.4	31	2		0	12	0		0	0
56	N	24.86	7.2	105	2		0	12	0		0	0
69	N	25.97	5.7	58	2		0	12	0		0	0
77	Y	19.27	4.9	40	2		25	12	3	6	0.88	1.7	0.1	1.7	0.06	1.6	0.04	1
67	N	22.65	5.7	68	2		0	12	0		0	0
64	N	24.16	4.2	41	1	N	0	13	0		0	0
69	Y	25.22	1960.6	46	1	N	100	12	12	9	86.04	2	1.1	1.5	1.8	2	1.7	2	1.1	1.7	1.6	1.8	1.8	1.9	1.4	1.6	1.6	1.6	1.6	1.6	1.9	1.9	1.7	1.7	1.8	1.8
66	N	27.68	6.1	43	2		0	12	0		0	0
64	N	23.95	5	55	1	N	0	12	0		0	0
71	N		6.5	64	2	N	0	12	0		0	0
66	N	23.83	6.3	39	2		0	12	0		0	0
36	N	20.9	3.9	24	2		0	12	0		0	0
53	Y	25.76	5.2	48	2		8.33	12	1	6	0.81	1.5	0.15	1.5
66	N	23.24	8.7	94	1		0	13	0		0	0
68	Y	27.24	3	46	2	N	16.67	12	2	6	0.94	1.5	0.1	1.5	0.02	1.2
74	Y	24.34	8.6	37	1	N	46.15	13	6	7	11.45	1.8	0.5	1.5	0.2	1.5	0.1	1.7	0.7	1.6	0.4	1.7	0.7	1.8
61	N	27.7	3.3	64	2		0	12	0		0	0
80	N	26.03	12.3	159	1		0	13	0		0	0
65	Y	21.63	3885.9	44	1	Y	100	13	13	9	67.71	1.9	1.5	1.5	1.7	1.9	1.2	1.5	1.2	1.8	0.4	1.5	0.6	1.5	1.5	1.5	1.5	1.5	1.1	1.5	1.6	1.6	0.9	1.8	0.9	1.5	1	1.5
72	N	15.59	12.5	42	1	N	0	14	0		0	0
66	N	22.31	3.1	41	2	N	0	12	0		0	0
56	N	24.57	3.6	42	1	N	0	13	0		0	0
61	N	22.5	5.3	69	2	N	0	13	0		0	0
61	N	25.86	5.3	51			0	12	0		0	0
70	Y	24.16	16.1	42	1	Y	53.85	13	7	8	8.86	1.9	0.3	1.7	0.2	1.6	0.3	1.8	0.2	1.5	0.1	1.9	0.3	1.5	0.7	1.5
53	N	28.65	7.6	49	1	Y	0	14	0		0	0
67	N	28.35	4.3	76	2	N	0	12	0		0	0
60	Y	25.22	4.1	33	1	N	38.46	13	5	7	11.61	1.5	0.7	1.5	0.1	1.5	0.6	1.5	0.5	1.5	0.7	1.5
67	Y	18.07	7.2	42	1	Y	57.14	14	8	7	39.53	2	0.9	1.5	1.4	1.5	1.4	2	1.4	1.7	1.5	1.7	1.1	1.8	1.1	1.7	1.4	1.7
62	Y	25.53	10.3	63	1	N	30.77	13	4	7	20.9	1.6	1.1	1.2	0.7	1	0.8	1.6	1.1	1.1
60	Y	23.74	180.9	48	2	Y	66.67	12	8	9	22.95	1.8	0.5	1.8	0.7	1.6	0.7	1.5	0.9	1.5	0.5	1.6	0.2	1.2	0.3	1.6	0.4	1.5
65	N		3.4	57	2	N	0	12	0		0	0
83	N	19.78	17	50	1	N	0	13	0		0	0
82	Y	27.34	16.1	29	1	N	50	12	6	7	9.93	1.8	0.5	1	0.4	1	0.2	1.8	0.1	1.3	0.1	1	0.1	1
68	N		9.8	156	2	N	0	12	0		0	0
65	N	29.07	5.6	64	1	N	0	14	0		0	0
72	Y	23.81	14.3	47	2	N	8.33	12	1	7	0.97	1.7	0.2	1.7
63	N	21.77	15.1	24	2		0	12	0		0	0
63	Y	21.11	12.8	33	1	N	30.77	13	4	9	11.85	1.7	0.7	1.7	0.8	1.2	0.2	1.3	0.8	1.3
71	Y	24.92	4.4	45	2	N	33.33	12	4	6	5.41	1.7	0.2	1.2	0.1	1.7	0.1	1.6	0.6	1.5
67	N	20.83	3.8	45	2		0	12	0		0	0
77	Y	27.18	7.7	55	2		16.67	12	2	6	0.28	1.7	0.02	1.6	0.04	1.7
64	Y	24.09	4.6	20	1		61.54	13	8	7	9.72	1.8	0.1	1.5	0.2	1	0.3	1.7	0.1	0.7	0.5	1.8	0.1	1.2	0.1	1.8	0.7	1.7
57	Y	23.74	11.6	33	2	N	25	12	3	7	4.29	1.8	0.6	1.8	0.1	1.8	0.2	1.5
51	N	24.49	3.9	43	2	N	0	12	0		0	0
65	N	26.53	3.2	24	2	Y	0	12	0		0	0
59	Y	19.61	3.3	24	2	N	16.67	12	2	6	2.52	1.5	0.2	1.5	0.2	1.2
68	N	19.37	9.2	45	2	N	0	12	0		0	0
70	N	20.15	4.6	62	2	Y	0	12	0		0	0
61	Y		3.1	49	2	N	33.33	12	4	6	2.38	2	0.1	1	0.1	2	0.1	1.7	0.2	1.5
58	N	25.51	5.4	30	2		0	12	0		0	0
67	N	24.13	7.5	73	2	N	0	12	0		0	0
65	N	23.99	16.2	71	2		0	12	0		0	0
73	N	25.95	7.7	89	2	N	0	12	0		0	0
70	N	20.86	4.6	48	2		0	12	0		0	0
66	N	29.07	7.8	118	2	N	0	12	0		0	0
54	N	27.74	3.5	44	2	N	0	12	0		0	0
31	N	22.78	5	33	2		0	12	0		0	0
62	N	19.33	10.6	41	2	N	0	12	0		0	0
49	Y	23.46	9.1	21	2		16.67	12	2	6	2.19	1.5	0.2	1.3	0.1	1.5
73	N	24.39	8.1	98	2	N	0	12	0		0	0
69	Y	25.26	20.4	33	2	N	41.67	12	5	6	2.65	1.9	0.1	1.9	0.1	1.7	0.1	1.6	0.1	1.7	0.2	1.6
58	Y	21.3	4.4	39	2	Y	25	12	3	7	4.4	1.5	0.2	1.5	0.4	1.3	0.2	1.1
59	N	26.22	3.2	42	1		0	13	0		0	0
77	Y	26.89	4.9	36	2	N	8.33	12	1	6	5.64	1.7	1.1	1.7
63	N	26.99	4	24	1	Y	0	13	0		0	0
37	N	22.91	4.5	47	2		0	12	0		0	0
77	Y		7.3	40	2	N	41.67	12	5	7	8.33	1.9	0.3	1.1	0.5	1.2	0.2	1.9	0.2	1.2	0.1	1.3
57	Y	25.32	3.7	28	1		15.38	13	2	6	1.21	1.7	0.1	1.7	0.15	1.5
71	Y	24.84	30.3	45	1		30.77	13	4	9	3.33	1.7	0.2	1.6	0.3	1.5	0.1	1.7	0.2	1.4
67	N	23.73	14.7	58	2		0	13	0		0	0
69	N		3.7	57	2	N	0	12	0		0	0
64	N		4.1	47	2	Y	0	12	0		0	0
71	N	23.81	6.6	60	1	Y	0	14	0		0	0
75	N	23.6	6.4	86	2	N	0	14	0		0	0
58	N	25.91	3.8	27	1	Y	0	13	0		0	0
63	N	23.23	2.7	36	2	N	0	12	0		0	0
65	N	23.88	8.6	71	1	Y	0	13	0		0	0
58	N	24.38	5.3	38	2	N	0	12	0		0	0
69	Y	21.87	8.6	35	2		41.67	12	5	7	7.06	1.8							0.2	1.8					0.05	1.1	0.1	1.5			0.6	1.5	0.3	1
80	N	22.72	17.8	59	2		0	12	0		0	0
67	N	22.57	3.2	53	2	N	0	12	0		0	0
68	N	26.11	5.8	68	2	N	0	12	0		0	0
70	Y	25.97	15.4	70	1	N	100	14	14	10	56.43	1.9	0.2	1.9	0.7	1.8	0.4	1.1	1.3	1.6	1.2	1.5	1.5	1.9	0.4	1.9	0.5	1.6	0.9	1.5	1.5	1.6	1.6	1.9	1.4	1.8	0.9	1.7	1.1	1.5
67	Y	29.4	12.4	37	1	N	84.62	13	11	7	17.04	1.7			0.3	1.5	0.15	1.6	0.7	1.7	0.3	1.3	0.3	1.4	0.3	1.5	0.2	1.6	0.3	1.1	0.2	1.3	0.2	1.6			0.9	1.3
60	N	25.78	4	55	2		0	12	0		0	0
73	N	27.25	4.8	105	2	N	0	12	0		0	0
63	Y	23.55	12.1	39	1	Y	76.92	13	10	8	15.46	1.7	0.1	1.3	0.3	1.3	0.4	1.4			0.05	0.9	0.1	1.6			0.15	1.6	0.4	1.6			0.4	1.7	0.5	1.6	0.6	1.5
51	N	24.61	6	36	2	N	0	12	0		0	0
41	N	25.47	4.8	28	2		0	12	0		0	0
77	N	26.3	6.7	66	2		0	12	0		0	0
73	N	22.05	3.7	70	2	N	0	12	0		0	0
57	N	23.24	7.4	37	2		0	12	0		0	0
58	N	24.92	3.9	45	1		0	13	0		0	0
57	N	25.77	4.3	38	1	N	0	14	0		0	0
81	Y	18.52	44.3	42	1		61.54	13	8	7	44.21	1.8	1.3	1.5	1.2	1.8	1.1	1.6							1.5	1.7	1.5	1.6	1.6	1.6			0.05	1.6			1.3	1.7
61	N	21.63	3.9	37	2	N	0	13	0		0	0
70	N		6.3	83	1		0	13	0		0	0
72	Y	24	12.8	59	2	Y	33.33	12	4	6	3.45	1.8	0.3	1.7	0.01	1.7	0.1	1.8											0.3	1.6
67	N	24.61	3.7	43	2	N	0	12	0		0	0
71	N	25.39	11.4	71	2	N	0	12	0		0	0
61	N	23.41	6	37	2		0	12	0		0	0
63	N	25.71	3.4	34	1	N	0	13	0		0	0
37	N	23.26	16.4	40	2	N	0	12	0		0	0
64	Y	28.23	5.2	25	2		25	12	3	6	5.21	1.7									0.5	1.7	0.4	1.5											0.1	1.6
69	N	24.91	12.1	73	2	N	0	12	0		0	0
70	N	19.31	14.1	49	2		0	12	0		0	0
67	N	23.51	3.6	34	2	Y	0	12	0		0	0
62	N	22.59	3.9	51	1		0	14	0		0	0
46	N	22.59	3.7	29	2		0	12	0		0	0
42	N	21.61	6.7	23	2		0	12	0		0	0
75	Y	24.22	43.1	61	2	N	16.67	12	2	6	1.73	1.5													0.2	1.5			0.1	1.3
74	N	24.13	15.6	78	1	Y	0	12	0		0	0
66	N	24.77	4.1	32	2		0	12	0		0	0
69	N	28.07	10.6	121	1	Y	0	12	0		0	0
59	N	23.14	3.3	35	2	N	0	12	0		0	0
76	Y	22.41	5	36	1		30.77	13	4	6	3.32	1.9	0.1	1.8											0.05	1.7	0.1	1.7									0.5	1.9
64	N	24.61	9.8	71	2	N	0	12	0		0	0
70	N	23.61	6.6	26	2		0	12	0		0	0
74	Y	23.15	32.5	23	1		100	12	12	9	74.75	1.7	1.4	1.4	1.4	1.4	1	1.3	1.5	1.5	1.5	1.7	1.2	1.6	0.9	1.2	1	1	1.4	1.7	1.1	1.6	1	1.5	1.4	1.4
86	N	23.42	24.9	78	1		0	12	0		0	0
64	Y	25.15	216.3	67	1	Y	100	14	14	8	68.67	2	1.9	2	1.4	1.4	0.8	1.7	1.5	1.6	1.1	1.6	0.2	1.7	1.1	1.8	1.4	1.9	1	1.7	1.2	1.6	1.2	1.2	0.4	1.7	1.5	1.6	1.3	1.8
70	N	24.34	8.3	45	2	N	0	12	0		0	0
73	N	23.12	7.6	85	2	N	0	12	0		0	0
64	Y	23.14	14.6	46	2	Y	8.33	12	1	6	1.09	1.2													0.2	1.2
71	N	19.57	6	58	2		0	12	0		0	0
74	N	23.05	10.3	21	1	N	0	13	0		0	0
63	N	22.32	1.1	24	1		0	12	0		0	0
43	N	27.74	5.5	24	2	N	0	12	0		0	0
74	N	25.15	9.1	94	2	N	0	12	0		0	0
67	N	27.05	9.3	59	2	N	0	12	0		0	0
59	N	26.5	9.1	66	2	Y	0	12	0		0	0
73	Y	22.72	5.1	28	2		58.33	12	7	7	10.87	1.5					0.3	1.4	0.3	1.3	0.2	1.4	0.3	1.4			0.1	1.4			0.5	1.4	0.3	1.5
50	N	22.95	9.6	35	2		0	12	0		0	0
78	Y	20.58	5.7	84	2		8.33	12	1	6	0.5	1.5	0.1	1.5
77	N	25.64	22.5	60	2	Y	0	12	0		0	0
66	Y	21.26	8.2	44	1	Y	15.38	13	2	6	1.79	1.7									0.2	1.7											0.2	1.4
74	Y	21.34	9.4	62	2	Y	100	12	12	6	1.04	1.7			0.1	1.7			0.1	1.4
70	N	23.24	25.4	69	2	Y	0	12	0		0	0
64	Y	24.68	19.2	24	1		33.33	12	4	8	12.75	1.9							1.1	1.8	0.2	1.6									0.4	1.9	0.9	1.7
71	N	19.96	8.8	41	2	N	0	12	0		0	0
54	N	28.72	4.2	37	2	N	0	12	0		0	0
66	N	26.4	4.6	48	2		0	12	0		0	0
44	N	25.76	6.2	31	2	N	0	12	0		0	0
66	Y	21.05	9	42	2	Y	41.67	12	5	8	7.95	1.7	0.1	1.5	0.2	1.7	0.5	1.7									0.1	1.5	0.5	1.4
62	N	25.28	3.5	54	2		0	12	0		0	0
50	N	24.91	4.7	27	2	Y	0	12	0		0	0
49	N	27.51	7.2	27	2		0	12	0		0	0
70	N	20.45	8.3	44	2	N	0	12	0		0	0
69	Y	26.96	7.6	35	1	Y	38.46	13	5	10	19.29	1.5	0.3	1.5			0.4	1.2	0.5	1.3			1.3	1.5													1.3	1.3
60	N	26.3	6.9	72	1	N	0	12	0		0	0
62	Y	24.34	4.7	40	2	N	25	12	3	6	1.52	1.8									0.2	1.5	0.07	1.7											0.02	1.8
48	N	27.12	9.5	37	2	N	0	12	0		0	0
50	N	23.32	3.3	30	2		0	12	0		0	0
65	Y	25.77	5.2	44	2	N	16.67	12	2	7	2.73	1.4									0.3	1.4													0.2	1.4
44	N	27.64	4.6	27	2	N	0	12	0		0	0
70	Y	25.65	8.6	43	1	Y	53.85	13	7	7	22.01	1.7							0.9	1.7	0.7	1.7	0.8	1.6							0.2	1.5	0.4	1.7	0.8	1.7	0.8	1.6
60	N	24.9	3.3	82	1		0	13	0		0	0
66	N	25.73	5.3	52	2		0	12	0		0	0
72	Y	22.23	110	95	1	Y	100	12	12	9	47.5	1.8	0.7	1.7	1.8	1.8	1.8	1.8	0.2	1.6	0.7	1.7	1.4	1.7	0.3	1.6	0.2	1.4	1.5	1.6	0.2	1.4	0.4	1.6	0.3	1.3
56	Y	18.51	29.9	34	2	Y	50	12	6	7	18.62	1.6							0.1	1.3	0.6	1.5	0.5	1.5							0.4	1.3	0.9	1.5	1	1.6
66	N		16.2	39	1	N	0	13	0		0	0
69	N	21.16	5	46	2		0	12	0		0	0
17	N	21.47	6.9	25			0	12	0		0	0
79	N	23.73	19.4	158	2	N	0	12	0		0	0
63	Y	23.74	3.9	31	2	N	16.67	12	2	6	0.98	1.8							0.1	1.8									0.1	1.6
62	N	27.24	4.5	56	2		0	12	0		0	0
53	N	26.56	7.1	46	2	N	0	12	0		0	0
71	Y	22.32	22.3	104	1	Y	7.69	13	1	6	0.43	1.8																									0.1	1.8
77	Y	23.92	63.5	70	1	N	91.67	12	11	7	41.34	1.6	0.4	1.5	0.5	1.2	0.2	1.5	1.1	1.5	0.9	1.5	0.8	1.5	0.1	1.4	0.1	1.5			1	1.5	1.1	1.6	1.2	1.6
80	Y	20.83	34.2	68	1	Y	83.33	6	5	8	30.3	1.8	0.5	1.6	0.5	1.7	1.8	1.8	0.1	1.8	0.1	1.7
67	N	24.09	5.2	35	2	N	0	12	0		0	0
63	N	24.54	5.3	30	1	N	0	13	0		0	0
75	N	23.42	2.3	34	1	Y	0	13	0		0	0
72	Y	22.43	8.4	39	2	N	41.67	12	5	7	5.92	1.5											0.3	1.4	0.1	1.5			0.1	1.1			0.1	1.1	0.4	1.1
73	N	26.75	5.6	66	2	N	0	12	0		0	0
72	N	26.57	4.3	43	2		0	12	0		0	0
68	N	21.09	18.9	90	2	N	0	12	0		0	0
65	N	24.96	45.2	159	2	N	0	8	0		0	0
61	N	23.32	3.3	51	2	Y	0	12	0		0	0
73	Y	27.97	60.8	69	1	Y	83.33	12	10	8	25.97	1.5	0.8	1.4	1	1	0.4	1.3	0.2	1.3	0.3	1.4	0.1	1.1	0.5	1.5	0.6	1.3	0.5	1.5					0.3	1
72	N	25.04	9.3	72	2	N	0	12	0		0	0
70	N	19.83	8.2	50	2	Y	0	12	0		0	0
78	Y	21.63	50.0	49	2		100	12	12	9	66.3	1.5	1.2	1.5	1.2	1.5	1	1.5	1.4	1.5	1.4	1.5	0.5	0.8	0.7	1.5	1.1	1.2	0.8	0.9	0.8	1.5	0.8	1	1.1	1.2
69	N	24.82	4.6	83	2	N	0	12	0		0	0
58	N	21.45	5.3	33	2	Y	0	12	0		0	0
73	Y	17.37	32.5	29	1	Y	58.33	12	7	9	29.82	1.5	0.4	1.5	1	1.4	0.6	1.5							0.2	1.3	1.3	1.3	1.5	1.5	0.1	1
50	N	24.62	4	36	1		0	13	0		0	0
69	N	23.53	11.1	63	2		0	12	0		0	0
57	N	24.51	5.9	99	2		0	12	0		0	0
64	N	27.58	1.9	34	2	Y	0	12	0		0	0
68	Y	27.31	3.2	46	2	Y	8.33	12	1	6	0.58	1.3																					0.1	1.3
82	Y	26.96	17	71	1	N	33.33	12	4	9	13.61	1.4	0.9	1.1	0.1	1.3									1.2	1.4	0.1	1.2
65	Y	21.97	7.4	64	2	N	16.67	12	2	6	0.97	1.6																	0.1	1.6					0.1	1.6
64	N	27.36	3.6	59	2	N	0	12	0		0	0
71	Y	26.22	14.3	40	2	N	8.33	12	1	6	1.84	1.3															0.3	1.3
81	Y	23.8	31	86	2	N	8.33	12	1	7	1.33	0.7																			0.2	0.7
58	N	26.13	4.9	24	2	N	0	12	0		0	0
82	Y	19.38	61.3	88	1		46.15	13	6	9	19.82	1.9							1.3	1.9	0.6	1.6									0.3	1.4	0.7	1.6	0.6	1.7	0.8	1.7
63	Y	22.94	6.4	55	2	N	8.33	12	1	6	0.14	1.7															0.03	1.7
64	Y	22.49	6.7	28	1	N	38.46	13	5	7	5.7	1.5	0.5	1.3											0.1	1.5	0.1	1.5	0.2	1.3					0.2	1.2
69	N	26.03	3.4	48	1	Y	0	13	0		0	0
69	N	26.5	4.1	28	1	N	0	13	0		0	0
54	N	23.01	14.1	53	2		0	12	0		0	0
52	Y	25.28	5.4	54	2		16.67	12	2	6	0.59	1.5	0.03	1.5					0.06	1.3
60	Y	24.34	3.8	23	2	N	25	12	3	7	6.63	1.7							0.4	1.7													0.3	1.5	0.4	1.3
64	N	27.89	3.5	31	2	N	0	12	0		0	0
67	N	26.85	14.4	29	2	Y	0	12	0		0	0
65	N	23.92	10.2	61	2	N	0	12	0		0	0
74	Y	25.56	14.8	32	1		84.62	13	11	8	38.55	1.5	0.9	1.5	0.9	1.5	0.9	1.3	0.3	1.3	0.2	1.4	0.6	1.3	1	1.5	0.5	1.3	0.8	1.5	0.3	1.5					0.5	1.4
72	Y	19.96	27.1	27	1		100	13	13	9	61.44	1.5	1.4	1.5	1.2	1.2	1	1.5	0.5	0.8	0.2	0.8	0.3	0.3	1.5	1.5	1.3	1.3	0.2	1.4	0.7	0.7	0.3	0.8	0.4	0.6	0.4	1
59	Y	22.57	2.5	24	2	Y	8.33	12	1	6	0.86	1											0.15	1
63	Y	22.31	4.5	36	2		33.33	12	4	6	5.26	1.4											0.1	1.4					0.2	1.1			0.3	1.1	0.3	1.2
67	N	24.91	8.7	56	2		0	12	0		0	0
58	N	26.89	2.7	28	2	Y	0	12	0		0	0
67	N	19.83	8.6	49	1		0	12	0		0	0
70	Y	22.99	19.2	24	1		30.77	13	4	7	18.32	1.8			0.4	1.8											1.6	1.6	0.7	1							1	1
71	N	22.86	20.4	73	2		0	12	0		0	0
61	Y	23.38	3.6	24	2	N	25	12	3	7	5.59	1.7					0.2	1.7													0.7	1.4	0.1	1.4
61	N	26.49	5.6	67	2		0	12	0		0	0
61	N	27.1	2.2	27	2		0	12	0		0	0
69	N	22.48	3.9	66	2	N	0	12	0		0	0
63	N	23.94	3.9	34	2	N	0	12	0		0	0
62	N	25.26	7.2	50	2		0	12	0		0	0
68	Y	26.61	8.8	31	1	Y	42.86	14	6	7	9.6	1.5	0.8	1.5			0.1	1.3	0.3	1.2													0.1	1.5	0.1	1.4	0.5	1.4
70	N	21.31	10.4	78	2	N	0	12	0		0	0
67	Y	22.77	7.2	41	2		16.67	12	2	6	1.73	1.5	0.2	1.5											0.1	1.5
67	Y	19.95	7.4	36	2	N	50	12	6	8	16.93	1.6									0.5	1.5					0.5	1.3	0.5	1.2	0.5	1.3	1	1.6	0.2	1.4
72	Y	20.7	137	82	1		100	12	12	9	57.06	1.7	0.8	0.9	0.8	1	0.7	1.3	0.5	1.2	0.8	1.1	1	1.7	0.9	1	0.7	0.9	0.1	1.2	1.4	1.4	1.3	1.4	0.3	1.2
77	Y	25.04	6.7	30	2	N	41.67	12	5	7	3.97	1.6							0.15	1.6	0.1	1.3					0.15	1.6					0.3	1.2	0.05	1
54	N	22.65	3.2	24	2	N	0	12	0		0	0
70	N	25.77	9.5	68	2	N	0	12	0		0	0
55	Y	22.21	6.6	25	1		38.46	13	5	9	17.92	1.7	0.9	1.6	0.6	1.3									0.7	1.7	0.7	1.4	0.9	1.3
65	N	29.64	4.8	95	2		0	12	0		0	0
59	N	25.51	6.5	89	2		0	12	0		0	0
63	N	21.05	5.1	60	2	N	0	12	0		0	0
62	Y	26.08	3.9	34	2	N	33.33	12	4	6	3.37	1.7			0.1	1.7									0.4	1.7	0.1	1.4							0.05	1.1
56	Y	24.68	5	41	2	N	8.33	12	1	6	0.66	1.2															0.1	1.2
49	Y	23.15	4.2	52	2	N	8.33	12	1	6	0.99	1.6									0.2	1.6
64	Y	25.15	3.1	141	2		25	12	3	6	0.41	1.9	0.02	1.9	0.05	1.5							0.02	1.4
70	Y	20.86	16.6	44	1	N	41.67	12	5	6	15.29	1.7	0.8	1.6					0.1	1.7	0.9	1.7	0.5	1.3							0.3	1.4
63	Y	23.26	5.3	39	1		53.85	13	7	7	16.1	1.7	0.9	1.6									0.1	1.7	0.4	1.6	0.2	1.7	0.1	1.4					0.7	1.4	0.9	1.4
59	Y	19.72	5.1	23	2		100	12	12	9	5.21	1.5			0.2	1.5	0.2	1.3							0.1	1.4	0.5	1.5
73	N	19.15	4.6	83	1	Y	0	13	0		0	0
65	Y	26.42	8.3	40	2		83.33	12	10	7	24.22	1.8			0.1	0.8	0.2	1.3	1.1	1.3	0.2	1.6	0.1	1	0.5	1.8	0.2	1.3	0.2	0.8	0.9	1.5			0.4	1
53	N	25.65	1.1	29	2		0	13	0		0	0
67	Y	22.68	13.9	49	2	N	41.67	12	5	6	3.57	1.9	0.05	1.9					0.1	1.6	0.05	1.9			0.05	1.6					0.5	1.9
77	N		19.9	53	2		0	12	0		0	0
68	N	24.91	3.2	28	2		0	12	0		0	0
63	Y	26.33	5.3	46	2		8.33	12	1	6	1.39	1.3	0.2	1.3
62	N	22.96	12.2	37	2	N	0	12	0		0	0
67	N	21.88	3	40	2		0	12	0		0	0
63	N	26.23	6.2	59	2	N	0	12	0		0	0
68	N	23.73	7.6	53	2		0	12	0		0	0
72	N	25.59	1.4	41	1		0	13	0		0	0
75	Y		15.5	45	1	Y	92.86	14	13	9	60.41	1.5			0.7	0.8	1	1.2	1.1	1.4	1.2	1.3	0.7	1	0.3	0.9	1	1.1	0.7	1.5	1.3	1.5	1.2	1.3	0.7	1.1	0.9	1	1.1	1.3
70	N	25.85	9.7	62	2		0	12	0		0	0
67	Y	18.37	7	43	1		7.69	13	1	7	2.43	1.5																					0.5	1.5
60	Y	21.67	13.1	31	1		33.33	12	4	7	4.87	2.1									0.05	2.1	0.3	1.8									0.05	1.9	0.7	1.5
51	N	26.57	5.6	28	2		0	12	0		0	0
71	N	30.49	12.6	74	2		0	12	0		0	0
71	N	24.02	4.9	82	2	N	0	12	0		0	0
70	N	24.98	5.8	42	2		0	12	0		0	0
51	Y	22.23	8.2	44	2	N	8.33	12	1	7	3.42	1.9							0.8	1.9
58	N	21.41	3.9	28	2		0	12	0		0	0
71	N	26.37	4.1	56	2	N	0	12	0		0	0
66	N	26.53	2.3	32	1		0	13	0		0	0
67	N	23.32	7.1	76	2	N	0	12	0		0	0
55	N	24.57	3.9	40	2		0	13	0		0	0
69	N	22.91	3.3	40	2	N	0	12	0		0	0
57	N	22.83	9.5	44	2	N	0	12	0		0	0
57	N	26.51	39.4	80	2	N	0	12	0		0	0
58	Y	21.89	4.5	24	2	N	16.67	12	2	6	1.02	1.7											0.1	1.7							0.1	1.5
64	Y	22.77	5.2	44	2		8.33	12	1	6	0.09	1.5													0.02	1.5
67	Y	20.31	7.4	35	1		85.71	14	12	6	14.04	1.9					0.2	1.7	0.1	1.7	0.6	1.6	0.3	1.5	0.2	1.8	0.4	1.9	0.5	1.6	0.2	1.6	0.1	1.7	0.1	1.7	0.8	1.7	0.6	1.7
72	Y	23.38	16	26	1	Y	76.92	13	10	6	12.62	1.9	0.1	1.6	0.3	1.7	0.1	1.9	0.3	1.5	0.2	1.7	0.3	1.8			0.1	1					0.4	1.5	0.7	1.8	0.2	1.7
63	N	26.96	12.8	99	2		0	12	0		0	0
66	Y	27.22	5.3	40	1		38.46	13	5	6	6.22	1.8					0.3	1.5							0.1	1.7	0.2	1.5	0.2	1.5							0.6	1.8
57	Y	19.36	3.7	46	2		16.67	12	2	7	4.15	1.3							0.7	1.3	0.1	1.2
64	N	27.28	8.5	43	2	N	0	12	0		0	0
68	Y	25.35	6.9	42	1	Y	78.57	14	11	8	26.35	1.7			0.6	1.7			0.2	1.2	0.2	0.7	0.8	0.8	0.1	1.7	0.5	1.6	0.1	1.2	0.7	1.1	0.3	0.6	0.6	0.6	0.3	0.5
69	Y	21.11	4	23	2		16.67	12	2	6	6.28	1.2	0.6	1.1											0.8	1.2
73	Y	14.84	2.9	28	2	Y	8.33	12	1	6	0.2	1.5					0.04	1.5
67	Y	25.56	5.2	44	2	N	8.33	12	1	6	0.46	1.4					0.09	1.4
69	N	28.04	4.5	49	2	N	0	12	0		0	0
66	N	25.65	6.6	50	2	N	0	12	0		0	0
67	N	24.02	4.3	45	2		0	12	0		0	0
64	Y	23.12	6.6	50	2		8.33	12	1	6	0.14	1.4															0.03	1.4
60	N	18.91	5.4	41	2		0	12	0		0	0
62	Y	23.51	6.4	31	2		66.67	12	8	7	11.48	1.7	0.4	1.3	0.2	1.6			0.5	1.6			0.3	1.3	0.3	1.7	0.1	1.1	0.3	1.3			0.3	1.3
67	N	24.75	3.1	30	2	N	0	12	0		0	0
69	Y	23.39	2	42	2		8.33	12	1	6	0.16	0.9													0.03	0.9
67	Y	23.38	3.1	70	2		8.33	12	1	6	0.24	1.9															0.05	1.9
55	N	25.91	3.3	45	2		0	12	0		0	0
59	Y	23.42	9.1	29	2		25	12	3	8	3.85	2					0.1	1.7	0.7	1.6											0.05	2
60	Y	22.14	16	21	2		33.33	12	4	6	7.73	1.5	0.6	1.5	0.2	1.4	0.4	1.5									0.4	1.3
70	N	21.61	3.1	27	2	N	0	12	0		0	0
65	N	24.74	18.6	86	1	N	0	13	0		0	0
65	N	23.88	4	66	2		0	12	0		0	0
69	Y	26.26	285.2	77	1	Y	100	14	14	8	61.79	1.6	1.2	1.4	1.1	1.5	0.4	0.9	1.4	1.6	1.3	1.6	0.7	0.7	1.2	1.4	1.2	1.2	0.8	1.5	1.1	1.6	1.3	1.6	1.2	1.4	1.1	1.3	1.2	1.4
61	N	26.03	4.4	37	2	N	0	12	0		0	0
66	N	26.77	5	46	2	N	0	12	0		0	0
69	Y	29.76	4.3	48	2		8.33	12	1	6	0.44	1.5																			0.1	1.5
66	Y	20.68	7.1	114	1	N	8.33	12	1	6	1.38	1.8																					0.3	1.8
64	N	26.85	8.6	85	2		0	12	0		0	0
61	N	21.97	4.4	62	2	N	0	12	0		0	0
50	N	27.76	3.7	30	2	N	0	12	0		0	0
65	N	25.85	3.7	60	2		0	12	0		0	0
65	N	23.24	4.5	64	2	N	0	12	0		0	0
67	Y	16.65	13.8	33	2		33.33	12	4	7	11.84	1.3					0.5	1.3									0.3	1.3			0.4	1.1	0.6	1.2
70	Y	22.41	20.3	46	1		23.08	13	3	8	8.26	1.6							0.9	1.6											0.2	1.5					0.7	1.4
64	N	21.51	5.7	53	2		0	12	0		0	0
69	Y	22.23	4	27	1		23.08	13	3	6	3.31	1.7							0.04	1.7							0.06	1.4									0.5	1.4
67	Y	24.39	10.2	56	1		7.69	13	1	6	0.85	1.8																							0.2	1.8
69	Y	25.26	6.9	27	2		41.67	12	5	7	6.9	1.4	0.1	1.3					0.5	1.4	0.3	1.4	0.1	1.3											0.2	1
69	N	26.18	9.4	119	2		0	12	0		0	0
73	Y	23.32	8.9	26	1	N	14.29	14	2	7	2.33	1.5															0.05	1									0.4	1.5
49	N	23.62	3.5	40	2	N	0	12	0		0	0
58	N	24.92	4.5	31	2	N	0	12	0		0	0
37	N	27.47	11.4	22	1	N	0	13	0		0	0
70	N	26.99	4.5	43	1		0	12	0		0	0
70	Y	26.45	4.9	70	2	N	15.38	13	2	6	0.2	1.7	0.02	1.5													0.02	1.7
65	Y	23.15	5.8	31	1		46.15	13	6	7	11.11	1.8			0.7	1.8	0.3	1.6							0.2	1.8	0.3	1.8	0.5	1.7							0.6	1.5
69	N	23.24	4	50	2	N	0	12	0		0	0
67	N	26.96	7	106	2	N	0	12	0		0	0
74	Y	21.91	17.5	90	2	Y	8.33	12	1	6	1.17	0.9																			0.2	0.9
76	Y	19.61	7.2	84	2		8.33	12	1	6	0.11	1.6											0.02	1.6
70	Y	22.91	2.3	40	2	N	8.33	12	1	6	0.47	1.4																					0.1	1.4
70	Y	24.77	6.8	48	2		50	12	6	7	5.58	1.9	0.2	1.7	0.2	1.7			0.2	1.9					0.3	1.2					0.1	1.6			0.1	0.8
61	N	20.83	3.4	69	2	N	0	12	0		0	0
57	Y	28.31	10.3	64	1		58.33	12	7	6	14.44	1.5	0.1	1.5					0.6	1.5	0.2	1.3					0.3	1.5			0.5	1	0.3	1.2			0.7	1.2
75	N	22.27	19.8	102	1	Y	0	13	0		0	0
74	N	26.93	17.9	159	2		0	12	0		0	0
66	Y	24.69	3.7	67	2	N	8.33	12	1	6	0.9	1.5															0.2	1.5
77	Y	21.11	6.9	40	2		16.67	12	2	6	1.47	1.6															0.2	1.4					0.05	1.6
61	N	24.26	4.6	36	2		0	12	0		0	0
58	Y	24.09	7.4	33	2	N	75	12	9	7	15.75	1.5					0.2	1	0.3	1.3	0.4	1.5	0.6	1.2			0.1	0.8	0.1	0.8	0.2	1.3	0.2	1.2	0.2	0.7
60	N	24.91	4	35	2		0	12	0		0	0
66	Y	27.61	5.1	32	2		25	12	3	6	2.51	1.7	0.1	1.7					0.1	1.5											0.3	1.7
58	N	27.22	8.1	42	2	N	0	12	0		0	0
68	N	21.41	7.1	73	2	N	0	12	0		0	0
76	Y	20.86	9.3	40	2	N	16.67	12	2	6	4.47	1.5			0.6	1.4			0.2	1.5
70	N	22.38	7.2	23	2		0	12	0		0	0
54	N	23.81	5	33	2	N	0	12	0		0	0
71	Y	22.72	42.8	70	1	Y	100	13	13	7	73.87	1.8	0.6	1.2	1.3	1.3	1.2	1.5	1.3	1.8	1.3	1.4	1.5	1.6	1.3	1.5	1	1.4	1.4	1.4	1.2	1.4	1.5	1.6	1.2	1.2	1.6	1.7
68	N	27.66	28	39	1		0	12	0		0	0
77	Y	25.61	71	82	1	Y	76.92	13	10	8	48.4	1.6	1.1	1.4	1.2	1.4	0.9	1.4			0.4	1.6	0.8	1.5	1.2	1.3	1	1.1	0.8	0.9			0.4	1			1.3	1.3
60	Y	27.51	8	32	2	N	25	12	3	7	7.73	1.6	0.6	1.5					0.9	1.6											0.2	1.6
65	N	25.21	1.5	46	1	N	0	13	0		0	0
41	N	28.41	8.4	24	2	N	0	12	0		0	0
67	N	29.76	7.9	102	2		0	12	0		0	0
60	Y	26.18	6.3	35	1		69.23	13	9	9	32.29	1.6	1.2	1.5	1.5	1.5	1	1.5							0.7	1.5	0.7	1.5	1.5	1.5	0.2	1.4	0.2	1.4	0.2	1.6
62	N	22.65	6	85	2	N	0	12	0		0	0
66	Y	23.14	5.9	50	2	N	41.67	12	5	9	12.94	1.8	0.02	1.6					1	1.7	0.8	1.8									0.6	1.8	0.4	1.6
68	Y	26.33	9.8	26	1		91.67	12	11	7	22.77	1.8	0.1	1.1	0.3	1.4	0.9	1.5	0.4	1.7	0.6	1.8	0.3	1.5			0.2	1.6	0.7	1.6	0.05	1.6	0.1	1.5	1.2	1.5
65	N	23.23	3.7	49	2	N	0	12	0		0	0
69	Y	21.56	7.9	55	2		8.33	12	1	6	0.44	1.2													0.1	1.2
66	Y	22.86	3.3	35	2	N	25	12	3	6	4.81	1.5			0.2	1.4	0.4	1.5									0.4	1.4
64	N	24.49	8.8	40	2		0	14	0		0	0
60	N	25.53	5.5	118	2	N	0	14	0		0	0
71	N	22.31	5.8	40	2	N	0	14	0		0	0
67	N	27.36	5.4	34	1	N	0	15	0		0	0
60	Y	21.38	3.8	21	2		35.71	14	5	6	7.02	1.8			0.2	1.7	0.3	1.4									0.4	1.5	0.5	1.8							0.2	1.5
73	N	22.77	13	74	2	N	0	14	0		0	0
56	N	23.88	22	66	1		0	15	0		0	0
68	Y	23.03	10.5	51	2		8.33	12	1	6	0.14	1.6	0.03	1.6
68	Y	28.33	10.6	35	2	N	75	12	9	7	13.73	2			0.5	1.8	0.3	1.9	0.2	1.6			0.3	1.5	0.2	1.6	0.3	2	0.6	1.8	0.3	1.7			0.1	1.6
69	N	23.46	1.3	36	1		0	15	0		0	0
70	Y	21.45	13.9	34	1		20	15	3	6	5.06	2					0.6	1.6											0.6	2											0.1	1.5
68	Y	23.23	5.9	24	2		50	14	7	7	13.71	1.7	0.1	1.4					0.8	1.6	0.8	1.7	0.6	1.5							0.3	1.2	0.2	1.5					0.6	1.4
73	N	20.2	5.1	49	2		0	14	0		0	0
64	N	22.76	4.7	43	2		0	14	0		0	0
80	Y	22.5	14.8	35	1		46.67	15	7	9	16.8	1.9	0.4	1.8	0.7	1.8	0.8	1.9							0.7	1.4	0.5	1.5									0.3	1.8			0.8	1.4
75	Y	27.7	6.9	51	1	Y	23.08	13	3	6	5.39	1.5			0.4	1.5											0.2	1	0.3	1.1
70	Y	23.95	3.5	38	2		7.14	14	1	7	0.9	1.7			0.2	1.7
31	N	20.9	5.2	23	1		0	13	0		0	0
70	N	23.51	13.8	54	2	N	0	14	0		0	0
65	Y	28.71	15.3	37	1		53.33	15	8	6	8.97	1.8					0.4	1.7			0.3	1.6	0.3	1.6					0.08	1.4	0.05	1.3			0.9	1.5			0.1	1.8	0.05	1.5
71	N	25.76	11.5	59	1	N	0	15	0		0	0
47	Y	27.74	4.5	25	2	N	28.57	14	4	6	3.17	2					0.3	1.1	0.1	1.8							0.1	2									0.3	1.1
53	Y	22.59	5.6	27	2	N	33.33	12	4	6	7.43	1.5					0.2	1.1							0.1	1.2	0.5	1.5	0.5	1.3
51	Y	25.1	7.3	22	2		33.33	12	4	6	8.29	2	0.9	2			0.3	1.8							0.2	1.7					0.2	1.3
66	N	25.21	3.9	37	2		0	14	0		0	0
47	N	25.43	4.1	40	2	N	0	14	0		0	0
46	N	21.63	3.4	33	2	N	0	14	0		0	0
65	N	23.45	8.4	49	2		0	14	0		0	0
78	Y	22.15	50.8	36	1	Y	73.33	15	11	9	42.62	1.8	0.6	1.6			0.2	1.2	0.7	1.4	1	1.1	1.5	1.6	0.5	1.2					0.8	1.4	0.8	1.8	1.5	1.6			1.2	1.4	1.3	1.3
64	N	23.23	8	40	2	Y	0	14	0		0	0
74	N	26.75	32.1	79	2		0	14	0		0	0
55	Y	21.34	46.3	40	2	N	33.33	12	4	7	6.01	1.7	0.5	1.7	0.3	1.6	0.2	1.7	0.1	1.6
63	Y	21.05	4.2	22	1		46.67	15	7	9	10.04	1.9	0.3	1.4	0.4	0.9			0.05	1.9							0.9	1.2	0.2	1.6							0.2	1.6			0.6	1.7
47	N	26.67	7.7	29	2		0	14	0		0	0
63	N	23.34	3.8	29	1		0	14	0		0	0
64	Y	20.17	4.3	27	2		28.57	14	4	7	3.8	1.8	0.2	1.8																			0.5	1.7	0.1	1.5	0.1	1.8
66	N	23.8	3.2	51	2	N	0	14	0		0	0
56	N	17.87	8.9	35	2	N	0	14	0		0	0
63	Y	21.97	6.6	33	1	Y	53.33	15	8	7	12.55	1.7	0.5	1.7	0.5	1.7					0.3	1.7	0.5	1.7			0.05	1.7			0.2	1.5	0.7	1.7							0.4	1.7
71	Y	24.98	13	52	1	N	13.33	15	2	8	4.02	1.7															0.4	1.5													0.6	1.7
78	N	21.55	16.2	66	2	N	0	14	0		0	0
64	N	22.41	4.2	43	2	Y	0	14	0		0	0
76	Y	26.4	14.1	58	2	Y	42.86	14	6	10	4.68	1.6	0.3	1.5	0.1	1.6									0.5	1.4					0.03	1.3	0.15	1.3	0.01	1.5
48	Y	27.51	3.1	36	2		14.29	14	2	6	2.57	1.7			0.2	1.7													0.5	1.5
49	Y	26.37	23.1	37	1	Y	73.33	15	11	9	24.02	1.9	0.7	1.5	0.6	1.7	0.3	1.3	0.8	1.6	0.9	1.4	0.4	1.6			0.2	1.9			0.4	1.6					0.5	1.6	0.6	1.4	0.7	1.5
68	Y	26.95	21.7	89	1		20	15	3	6	1.44	1.8																	0.05	1.7			0.1	1.5							0.2	1.8
71	Y	22.21	14.2	42	2		7.14	14	1	4	0.41	1.8																			0.1	1.8
58	N	24	3.1	29	2	N	0	14	0		0	0
56	Y	24.28	3.1	28	2		7.14	14	1	6	2.21	1.5																					0.5	1.5
45	N	23.95	7.2	28	2		0	14	0		0	0
63	Y	25.65	4.3	37	2	N	21.43	14	3	6	0.88	1.4													0.08	1.3					0.1	1.3	0.02	1.4
64	Y	25.35	4.9	36	1		6.67	15	1	7	0.29	1.7							0.07	1.7
64	Y	24.09	6.9	62	1	N	33.33	15	5	7	6.56	1.8	0.4	1.6	0.2	1.6									0.2	1.5			0.4	1.8											0.5	1.5
54	N	24.93	59.4	32	2		0	14	0		0	0
66	N	25.04	4.7	53	2	N	0	14	0		0	0
70	N	24.3	8.4	41	2		0	14	0		0	0
59	Y	22.14	20.5	44	2	N	41.67	12	5	9	16.45	1.6	0.3	1.2	0.5	1.6			0.1	1.3							0.6	1.3	1	1.1
68	N	23.51	3.7	49	2		0	12	0		0	0
70	Y	24.09	3.2	35	2	N	7.14	14	1	6	1.4	1.3																			0.3	1.3
71	N	20.57	4.9	34	2		0	14	0		0	0
60	N	23.14	3.3	36	2		0	14	0		0	0
72	N	23.23	5	61	2	N	0	14	0		0	0
73	Y	23.59	31.5	42	2		7.14	14	1	6	0.21	1.5													0.05	1.5
64	Y	21.3	5.9	58	2		14.29	14	2	7	0.89	1.7															0.1	1.5							0.1	1.7
63	N	21.26	0.8	30	2	Y	0	14	0		0	0
55	Y	23.32	4.9	35	2		64.29	14	9	7	19.42	1.7	0.4	1.3					0.5	1.7	0.8	1.5	0.2	1.6	0.3	1.7					0.7	1.5	0.8	1.4	0.7	1.5			0.3	1.5
74	Y	23.72	9.8	52	1	Y	53.33	15	8	9	24.58	1.7					0.1	1.6	0.1	1.7	0.1	1	0.5	1.2							1.4	1.5	1.2	1.4	1.3	1.5					1.1	1.5
69	Y	27.64	3.8	33	2		35.71	14	5	6	6.78	1.7	0.4	1.5											0.2	1.7	0.3	1.6					0.1	1.5			0.6	1.6
31	N	25.54	4.9	19	2		0	14	0		0	0
64	Y	28.36	3.6	47	2	N	14.29	14	2	6	0.88	1.5													0.2	1.5
73	Y	19.82	3.9	35	2	N	28.57	14	4	6	3.24	2			0.1	2	0.3	1.5											0.3	1.3							0.1	1.6
68	Y	26.95	21.7	89	1		20	15	3	6	1.44	1.8																	0.05	1.7			0.1	1.5							0.2	1.8
62	N	25.59	3.5	40	2	N	0	12	0		0	0
74	N	26.13	4	36	2		0	12	0		0	0
61	N	20.62	9.3	25	2	N	0	12	0		0	0
62	N	25.95	7.7	88	2	N	0	12	0		0	0
61	N	26.56	7.9	51	2		0	12	0		0	0
57	N	22.84	6.4	46	2		0	12	0		0	0
67	N	29.3	3.3	49	2	N	0	12	0		0	0
55	N	29.06	3.4	27	2		0	12	0		0	0
70	N	24.84	8.8	52	2		0	12	0		0	0
30	N	24.11	8.1	29	2	N	0	12	0		0	0
65	Y	22.68	15.9	37	1	N	61.54	13	8	8	14.34	1.9							0.5	1.4	0.4	1.4			0.1	1.9	0.2	1.5			0.8	1.2	0.4	1.5	0.4	1.6	0.7	1.5
66	N	24.61	4	48	2	N	0	12	0		0	0
59	N	21.22	4.1	31	2	N	0	12	0		0	0
52	N	25.64	31	56	2	N	0	12	0		0	0
50	N	28.73	5.7	29	2	Y	0	12	0		0	0
72	N	24.24	25.2	65	2	Y	0	12	0		0	0
65	N	27.73	3.3	29	2	N	0	12	0		0	0
74	Y	26.95	8.6	46	1		15.38	13	2	8	4.31	1.5																							0.3	1.4	0.6	1.5
63	N	23.88	16.6	91	2	N	0	12	0		0	0
64	N	21.34	4.7	35	2		0	12	0		0	0
72	Y	25.21	5.3	44	2	N	8.33	12	1	6	0.49	1.7																							0.1	1.7
77	Y	21.6	44.4	46	1	Y	100	12	12	9	59.24	1.8	1.2	1.8	1.7	1.7	1.2	1.6	1	1.1	0.6	1.7	0.6	1.6	1.5	1.5	1.4	1.4	0.9	1.3	0.7	1.6	1	1.6	0.7	1.5
56	N	28.57	2	26	1	Y	0	13	0		0	0
71	Y	21.08	47.8	33	1		100	12	12	10	57.95	1.6	1.3	1.5	0.8	0.9	1.2	1.2	0.5	1.5	0.9	1.2	0.3	0.9	1.5	1.5	1.3	1.6	1.3	1.5	0.8	1.1	0.7	1.6	0.7	1.1
69	N	24.56	48.3	120	2	N	0	12	0		0	0
70	N	26.17	1.4				0	3	0		0	0
69	Y	26.11	3.6	29	2		16.67	12	2	6	0.64	1.6	0.07	1.6											0.05	1.5
63	N	23.62	5.9	25	2		0	12	0		0	0
71	N	24.65	49	63	1	N	0	13	0		0	0
64	N	27.66	8.2	50	2		0	12	0		0	0
59	N	30.49	8.1	45	2	N	0	12	0		0	0
76	N	22.14	6.5	30	2		0	12	0		0	0
70	N	24.02	5.1	35	2	N	0	12	0		0	0
60	N	29.76	5.9	40	2	N	0	12	0		0	0
78	Y	25.63	6.7	49	1		7.69	13	1	7	1.84	1.3																									0.4	1.3
67	N	20.62	6.9	53	2		0	12	0		0	0
53	N	23.14	6.7	44	2		0	12	0		0	0
65	N	27.89	3	61	2		0	12	0		0	0
65	N	27.31	5.9	42	2	N	0	12	0		0	0
71	N	20.7	5.9	50	2		0	12	0		0	0
38	N	28.74	6.1	38	2	N	0	12	0		0	0
66	N	23.74	5.3	68	2		0	12	0		0	0
64	N	24.11	12.1	50	2		0	12	0		0	0
70	N	26.53	3.5	56	2	N	0	12	0		0	0
62	N	24.57	8.7	52	2	N	0	12	0		0	0
69	N	27.78	3.9	44	2	N	0	12	0		0	0
50	N	28.41	7.8	71	2	N	0	12	0		0	0
72	Y	29.41	5.7	62	2	Y	41.67	12	5	7	16.94	1.4	0.8	1.4	0.8	1.4	0.3	1.3							0.8	1.1			0.4	1.3
57	N	26.9	4.3	61	2	N	0	12	0		0	0
76	Y	19.23	1442	172	1		100	5	5	10	87.72	1.9	0.8	0.9	1	1.1	0.4	0.4	1.6	1.9	1.2	1.4
52	N	22.39	33.3	30	2		0	12	0		0	0
67	N	26.89	4.3	40	2	N	0	12	0		0	0
53	N	26.96	3.6	36	2		0	12	0		0	0
69	N	23.62	7.5	129	2	N	0	12	0		0	0
63	N	23.72	17.4	86	2	N	0	14	0		0	0
81	Y	27.58	92.1	42	1		100	15	15	9	75.69	1.8	1.4	1.5	1.4	1.5	1.2	1.2	1.7	1.8	1.4	1.5	1.2	1.2	1	1.7	1	1.6	1.3	1.5	1.4	1.4	1.2	1.3	1.3	1.4	0.9	1.4	1.4	1.5	1.5	1.5
84	Y	25.15	11.6	32	2	N	13.33	15	2	8	3.28	1.8									0.4	1.5																	0.4	1.8
58	N	23.34	3.6	36	2	N	0	14	0		0	0
62	N	18.83	4.9	71	2		0	14	0		0	0
67	Y	26.03	17.8	38	2	N	21.43	14	3	6	11.3	1.8			0.7	1.6	0.5	1.8																			1.5	1.7
62	N	19.1	5.5	36	2		0	14	0		0	0
[truncated: 3,244 more rows]
[truncated: 27 more columns]
